# Supplementary material for: The mycobacterial glycoside hydrolase LamH enables capsular arabinomannan release and stimulates growth
Source: bioRxiv. 2023 Oct 26:2023.10.26.563968. Preprint. [Version 1] doi: 10.1101/2023.10.26.563968 (PMC10634837; doi:10.1101/2023.10.26.563968)
Supplement: Supplement 2 — The Perseus processed MSfragger search results for the protein analysis of three biological replicates of strains WT and ΔlamH are provided. For each identified protein, the log2 LFQ protein values, the t-test information including the −log10(p-value), difference in the mean between the groups and if the resulting p-values is below the multiple hypothesis corrected p-value are provided. For each protein the protein score, number of peptides identified, and protein length are provided. [file media-2.xlsx]

## Sheet: Supp. Table 1 - Imputed
Delta_76_B1 MaxLFQ Intensity	Delta_76_B2 MaxLFQ Intensity	Delta_76_B3 MaxLFQ Intensity	WT_B1 MaxLFQ Intensity	WT_B2 MaxLFQ Intensity	WT_B3 MaxLFQ Intensity	C: Student's T-test Significant Delta_76_WT	C: Student's T-test significant	N: Protein Probability	N: Top Peptide Probability	N: Combined Total Peptides	N: Combined Spectral Count	N: Combined Unique Spectral Count	N: Combined Total Spectral Count	N: Delta_76_B1 Total Spectral Count	N: Delta_76_B2 Total Spectral Count	N: Delta_76_B3 Total Spectral Count	N: WT_B1 Total Spectral Count	N: WT_B2 Total Spectral Count	N: WT_B3 Total Spectral Count	N: Delta_76_B1 Intensity	N: Delta_76_B2 Intensity	N: Delta_76_B3 Intensity	N: WT_B1 Intensity	N: WT_B2 Intensity	N: WT_B3 Intensity	N: -Log Student's T-test p-value Delta_76_WT	N: Student's T-test q-value Delta_76_WT	N: Student's T-test Difference Delta_76_WT	N: Student's T-test Test statistic Delta_76_WT	T: Protein	T: Protein ID	T: Entry Name	T: Gene	T: Protein Length	T: Organism	T: Protein Existence	T: Description
24.1794	24.434	24.4069	28.8513	29.2245	28.7579	+	Delta_76_WT	1	0.999	6	26	26	26	0	0	0	12	7	7	0	0	0	674916000	1331630000	969972000	5.02068	0	-4.60448	-28.1056	lcl|CP039850.1_prot_FCU26_0791_780	lcl|CP039850.1_prot_FCU26_0791_780 [locus_tag=FCU26_0791] [protein=pseudogene] [pseudo=true] [location=854792..855967] [gbkey=CDS]	lcl|CP039850.1_prot_FCU26_0791_780 [locus_tag=FCU26_0791] [protein=pseudogene] [pseudo=true] [location=854792..855967] [gbkey=CDS]		391			[locus_tag=FCU26_0791]
28.6248	28.7238	28.2662	28.4846	28.6943	28.7966			1	0.999	17	180	0	180	38	44	20	24	28	26	1052340000	774327000	643743000	728347000	961659000	1290990000	0.292123	0.559635	-0.120259	-0.721795	lcl|CP039850.1_prot_QCU59425.1_1	lcl|CP039850.1_prot_QCU59425.1_1 [gene=dnaA_1] [locus_tag=FCU26_0001] [protein=Chromosomal replication initiator protein dnaA] [protein_id=QCU59425.1] [location=1..1524] [gbkey=CDS]	lcl|CP039850.1_prot_QCU59425.1_1 [gene=dnaA_1] [locus_tag=FCU26_0001] [protein=Chromosomal replication initiator protein dnaA] [protein_id=QCU59425.1] [location=1..1524] [gbkey=CDS]		507			[gene=dnaA_1]
29.3819	29.6204	28.5578	28.8903	28.8861	29.7618			1	0.999	11	131	0	131	29	28	22	19	17	16	1051900000	964873000	427059000	741001000	2036290000	1110260000	0.00553292	0.990128	0.00732676	0.0168799	lcl|CP039850.1_prot_QCU59426.1_2	lcl|CP039850.1_prot_QCU59426.1_2 [gene=dnaN_1] [locus_tag=FCU26_0002] [protein=DNA polymerase III subunit beta dnaN] [protein_id=QCU59426.1] [location=2052..3260] [gbkey=CDS]	lcl|CP039850.1_prot_QCU59426.1_2 [gene=dnaN_1] [locus_tag=FCU26_0002] [protein=DNA polymerase III subunit beta dnaN] [protein_id=QCU59426.1] [location=2052..3260] [gbkey=CDS]		402			[gene=dnaN_1]
27.0584	27.1947	26.5281	25.6685	28.6991	28.6803			1	0.999	6	51	0	51	12	9	16	4	5	5	268169000	262064000	112194000	72964200	562699000	567879000	0.298537	0.553433	-0.755562	-0.735417	lcl|CP039850.1_prot_QCU59428.1_4	lcl|CP039850.1_prot_QCU59428.1_4 [locus_tag=FCU26_0004] [protein=hypothetical protein] [protein_id=QCU59428.1] [location=4434..4997] [gbkey=CDS]	lcl|CP039850.1_prot_QCU59428.1_4 [locus_tag=FCU26_0004] [protein=hypothetical protein] [protein_id=QCU59428.1] [location=4434..4997] [gbkey=CDS]		187			[locus_tag=FCU26_0004]
29.1598	29.1695	29.368	29.2916	29.3758	29.2707			1	0.999	30	316	213	316	52	58	31	60	57	58	1382660000	655487000	725137000	740644000	932470000	1535340000	0.462292	0.358428	-0.0802924	-1.06994	lcl|CP039850.1_prot_QCU59429.1_5	lcl|CP039850.1_prot_QCU59429.1_5 [gene=gyrB_1] [locus_tag=FCU26_0005] [protein=Dna gyrase subunit B gyrB (DNA topoisomerase)] [protein_id=QCU59429.1] [location=5123..7267] [gbkey=CDS]	lcl|CP039850.1_prot_QCU59429.1_5 [gene=gyrB_1] [locus_tag=FCU26_0005] [protein=Dna gyrase subunit B gyrB (DNA topoisomerase)] [protein_id=QCU59429.1] [location=5123..7267] [gbkey=CDS]		714			[gene=gyrB_1]
29.0456	29.2221	29.687	28.8962	29.5075	29.3783			1	0.999	26	280	280	280	38	47	33	46	59	57	766634000	949081000	700455000	678478000	3300540000	1445390000	0.0758256	0.874735	0.0575422	0.215668	lcl|CP039850.1_prot_QCU59430.1_6	lcl|CP039850.1_prot_QCU59430.1_6 [gene=gyrA] [locus_tag=FCU26_0006] [protein=Dna gyrase subunit A gyrA (DNA topoisomerase)] [protein_id=QCU59430.1] [location=7302..9818] [gbkey=CDS]	lcl|CP039850.1_prot_QCU59430.1_6 [gene=gyrA] [locus_tag=FCU26_0006] [protein=Dna gyrase subunit A gyrA (DNA topoisomerase)] [protein_id=QCU59430.1] [location=7302..9818] [gbkey=CDS]		838			[gene=gyrA]
28.1846	28.5432	28.576	28.7597	28.0857	28.5639			1	0.999	8	70	70	70	9	13	11	11	10	16	382586000	443371000	435815000	418829000	796972000	904538000	0.0511357	0.913026	-0.035141	-0.148784	lcl|CP039850.1_prot_QCU59431.1_7	lcl|CP039850.1_prot_QCU59431.1_7 [locus_tag=FCU26_0007] [protein=putative conserved membrane protein] [protein_id=QCU59431.1] [location=9914..10828] [gbkey=CDS]	lcl|CP039850.1_prot_QCU59431.1_7 [locus_tag=FCU26_0007] [protein=putative conserved membrane protein] [protein_id=QCU59431.1] [location=9914..10828] [gbkey=CDS]		304			[locus_tag=FCU26_0007]
28.9331	28.4388	28.4524	29.4417	28.8644	28.9561			1	0.999	4	59	59	59	10	9	17	10	8	5	1327180000	639672000	452255000	1009290000	403990000	534483000	0.926	0.10243	-0.479326	-1.98166	lcl|CP039850.1_prot_QCU59432.1_8	lcl|CP039850.1_prot_QCU59432.1_8 [locus_tag=FCU26_0010] [protein=putative membrane protein] [protein_id=QCU59432.1] [location=complement(11874..12311)] [gbkey=CDS]	lcl|CP039850.1_prot_QCU59432.1_8 [locus_tag=FCU26_0010] [protein=putative membrane protein] [protein_id=QCU59432.1] [location=complement(11874..12311)] [gbkey=CDS]		145			[locus_tag=FCU26_0010]
32.8429	33.1735	32.0003	32.0853	33.0255	32.4011			1	0.999	8	469	469	469	65	78	99	67	87	73	7755420000	18729500000	2888420000	11374300000	30665400000	10118900000	0.139804	0.777918	0.168242	0.377814	lcl|CP039850.1_prot_QCU59433.1_9	lcl|CP039850.1_prot_QCU59433.1_9 [gene=ppiA_2] [locus_tag=FCU26_0011] [protein=iron-regulated peptidyl-prolyL cis-trans isomerase a ppiA] [protein_id=QCU59433.1] [location=12468..13016] [gbkey=CDS]	lcl|CP039850.1_prot_QCU59433.1_9 [gene=ppiA_2] [locus_tag=FCU26_0011] [protein=iron-regulated peptidyl-prolyL cis-trans isomerase a ppiA] [protein_id=QCU59433.1] [location=12468..13016] [gbkey=CDS]		182			[gene=ppiA_2]
28.5032	28.4289	27.3242	29.7341	30.1059	29.7447	+	Delta_76_WT	1	0.999	6	73	73	73	10	11	6	15	15	16	820102000	704339000	480789000	1623490000	3001470000	1681780000	1.9445	0.0182467	-1.77608	-4.43666	lcl|CP039850.1_prot_QCU59437.1_13	lcl|CP039850.1_prot_QCU59437.1_13 [gene=trpG] [locus_tag=FCU26_0015] [protein=putative anthranilate synthase component II trpG] [protein_id=QCU59437.1] [location=14913..15611] [gbkey=CDS]	lcl|CP039850.1_prot_QCU59437.1_13 [gene=trpG] [locus_tag=FCU26_0015] [protein=putative anthranilate synthase component II trpG] [protein_id=QCU59437.1] [location=14913..15611] [gbkey=CDS]		232			[gene=trpG]
28.5915	28.8489	28.8823	29.2461	29.212	29.3273	+	Delta_76_WT	1	0.999	19	192	192	192	20	23	19	43	42	45	515348000	806375000	944561000	1129220000	973285000	1260450000	2.11731	0.0168393	-0.487617	-4.97343	lcl|CP039850.1_prot_QCU59438.1_14	lcl|CP039850.1_prot_QCU59438.1_14 [gene=pknB] [locus_tag=FCU26_0016] [protein=Transmembrane serine/threonine-protein kinase B pknB] [protein_id=QCU59438.1] [location=complement(15589..17469)] [gbkey=CDS]	lcl|CP039850.1_prot_QCU59438.1_14 [gene=pknB] [locus_tag=FCU26_0016] [protein=Transmembrane serine/threonine-protein kinase B pknB] [protein_id=QCU59438.1] [location=complement(15589..17469)] [gbkey=CDS]		626			[gene=pknB]
29.6525	29.9308	29.2516	29.9892	29.968	29.3609			1	0.999	12	200	200	200	33	31	28	34	45	29	1933030000	1724600000	825543000	1651970000	1863830000	1537950000	0.220233	0.65619	-0.161094	-0.565031	lcl|CP039850.1_prot_QCU59439.1_15	lcl|CP039850.1_prot_QCU59439.1_15 [gene=pknA] [locus_tag=FCU26_0017] [protein=Transmembrane serine/threonine-protein kinase A pknA] [protein_id=QCU59439.1] [location=complement(17466..18761)] [gbkey=CDS]	lcl|CP039850.1_prot_QCU59439.1_15 [gene=pknA] [locus_tag=FCU26_0017] [protein=Transmembrane serine/threonine-protein kinase A pknA] [protein_id=QCU59439.1] [location=complement(17466..18761)] [gbkey=CDS]		431			[gene=pknA]
27.8724	27.9259	28.9353	28.9763	28.877	28.7			1	0.999	15	113	113	113	8	11	10	30	27	27	260665000	365863000	426162000	603345000	1429240000	1102620000	0.788577	0.145415	-0.606613	-1.70857	lcl|CP039850.1_prot_QCU59440.1_16	lcl|CP039850.1_prot_QCU59440.1_16 [gene=pbpA] [locus_tag=FCU26_0018] [protein=putative penicillin-binding protein pbpA] [protein_id=QCU59440.1] [location=complement(18758..20233)] [gbkey=CDS]	lcl|CP039850.1_prot_QCU59440.1_16 [gene=pbpA] [locus_tag=FCU26_0018] [protein=putative penicillin-binding protein pbpA] [protein_id=QCU59440.1] [location=complement(18758..20233)] [gbkey=CDS]		491			[gene=pbpA]
28.8212	28.8279	28.1758	29.0799	29.5751	29.0759			1	0.999	11	169	169	169	19	28	17	33	40	32	1107110000	957289000	509540000	689934000	2276480000	1738360000	1.09648	0.0692131	-0.635347	-2.33196	lcl|CP039850.1_prot_QCU59442.1_18	lcl|CP039850.1_prot_QCU59442.1_18 [gene=pstP] [locus_tag=FCU26_0020] [protein=Serine/threonine phosphatase PPP] [protein_id=QCU59442.1] [location=complement(21636..23180)] [gbkey=CDS]	lcl|CP039850.1_prot_QCU59442.1_18 [gene=pstP] [locus_tag=FCU26_0020] [protein=Serine/threonine phosphatase PPP] [protein_id=QCU59442.1] [location=complement(21636..23180)] [gbkey=CDS]		514			[gene=pstP]
30.8277	30.5652	29.2305	30.1792	30.4399	30.0305			1	0.999	4	124	124	124	27	19	24	17	16	21	3329250000	1603610000	1619500000	1744050000	1944380000	1377550000	0.00562355	0.990605	-0.00872803	-0.0171547	lcl|CP039850.1_prot_QCU59443.1_19	lcl|CP039850.1_prot_QCU59443.1_19 [locus_tag=FCU26_0021] [protein=hypothetical protein] [protein_id=QCU59443.1] [location=complement(23269..23736)] [gbkey=CDS]	lcl|CP039850.1_prot_QCU59443.1_19 [locus_tag=FCU26_0021] [protein=hypothetical protein] [protein_id=QCU59443.1] [location=complement(23269..23736)] [gbkey=CDS]		155			[locus_tag=FCU26_0021]
33.8002	33.955	33.7003	32.9023	32.1578	32.9387	+	Delta_76_WT	1	0.999	24	754	754	754	124	142	197	106	76	109	26460900000	17565900000	9589970000	6412330000	15813600000	22734600000	1.91437	0.0192663	1.15221	4.34764	lcl|CP039850.1_prot_QCU59444.1_20	lcl|CP039850.1_prot_QCU59444.1_20 [locus_tag=FCU26_0022] [protein=Conserved protein TB39.8] [protein_id=QCU59444.1] [location=complement(23860..25425)] [gbkey=CDS]	lcl|CP039850.1_prot_QCU59444.1_20 [locus_tag=FCU26_0022] [protein=Conserved protein TB39.8] [protein_id=QCU59444.1] [location=complement(23860..25425)] [gbkey=CDS]		521			[locus_tag=FCU26_0022]
27.1506	27.0185	26.8914	26.7083	26.5696	26.1901	+	Delta_76_WT	1	0.999	3	25	25	25	4	4	5	4	4	4	221485000	209381000	185271000	174058000	163026000	136604000	1.43509	0.0334501	0.530827	3.08589	lcl|CP039850.1_prot_QCU59447.1_23	lcl|CP039850.1_prot_QCU59447.1_23 [locus_tag=FCU26_0026] [protein=putative transcriptional regulatory protein] [protein_id=QCU59447.1] [location=27576..28346] [gbkey=CDS]	lcl|CP039850.1_prot_QCU59447.1_23 [locus_tag=FCU26_0026] [protein=putative transcriptional regulatory protein] [protein_id=QCU59447.1] [location=27576..28346] [gbkey=CDS]		256			[locus_tag=FCU26_0026]
28.5722	27.8869	28.3075	26.2663	26.7739	27.1039	+	Delta_76_WT	1	0.999	6	24	24	24	7	2	5	4	2	4	721769000	468018000	188488000	150900000	156352000	133226000	2.09247	0.0164543	1.54086	4.89342	lcl|CP039850.1_prot_QCU59448.1_25	lcl|CP039850.1_prot_QCU59448.1_25 [locus_tag=FCU26_0029] [protein=hypothetical protein] [protein_id=QCU59448.1] [location=29225..29587] [gbkey=CDS]	lcl|CP039850.1_prot_QCU59448.1_25 [locus_tag=FCU26_0029] [protein=hypothetical protein] [protein_id=QCU59448.1] [location=29225..29587] [gbkey=CDS]		120			[locus_tag=FCU26_0029]
21.7049	22.3857	25.733	23.5397	27.2378	27.5831			1	0.999	4	16	16	16	2	2	1	5	4	2	8203870	9819620	1297100	27156400	328068000	226970000	0.725386	0.173783	-2.84569	-1.58477	lcl|CP039850.1_prot_QCU59449.1_26	lcl|CP039850.1_prot_QCU59449.1_26 [locus_tag=FCU26_0030] [protein=hypothetical protein] [protein_id=QCU59449.1] [location=29702..31135] [gbkey=CDS]	lcl|CP039850.1_prot_QCU59449.1_26 [locus_tag=FCU26_0030] [protein=hypothetical protein] [protein_id=QCU59449.1] [location=29702..31135] [gbkey=CDS]		477			[locus_tag=FCU26_0030]
23.786	26.2665	24.786	27.5954	28.7594	28.5131	+	Delta_76_WT	1	0.999	2	17	17	17	2	3	0	4	4	4	16218200	110075000	0	194077000	732360000	479629000	1.8508	0.0194685	-3.34309	-4.16401	lcl|CP039850.1_prot_QCU59451.1_28	lcl|CP039850.1_prot_QCU59451.1_28 [locus_tag=FCU26_0032] [protein=Hypothetical protein] [protein_id=QCU59451.1] [location=31498..31803] [gbkey=CDS]	lcl|CP039850.1_prot_QCU59451.1_28 [locus_tag=FCU26_0032] [protein=Hypothetical protein] [protein_id=QCU59451.1] [location=31498..31803] [gbkey=CDS]		101			[locus_tag=FCU26_0032]
26.7154	27.9162	27.6896	27.6853	28.2085	28.2785			1	0.999	16	72	72	72	12	7	8	14	16	15	215797000	479344000	336217000	325680000	580017000	274959000	0.678556	0.194356	-0.617038	-1.49341	lcl|CP039850.1_prot_QCU59464.1_41	lcl|CP039850.1_prot_QCU59464.1_41 [gene=leuS] [locus_tag=FCU26_0045] [protein=putative leucyl-trna synthetase leuS] [protein_id=QCU59464.1] [location=43545..46454] [gbkey=CDS]	lcl|CP039850.1_prot_QCU59464.1_41 [gene=leuS] [locus_tag=FCU26_0045] [protein=putative leucyl-trna synthetase leuS] [protein_id=QCU59464.1] [location=43545..46454] [gbkey=CDS]		969			[gene=leuS]
27.7107	27.943	27.8937	26.7065	27.0348	27.1453	+	Delta_76_WT	1	0.999	6	62	62	62	8	14	12	9	10	9	282117000	334422000	377671000	144156000	123859000	115876000	2.39274	0.0128528	0.886901	5.93192	lcl|CP039850.1_prot_QCU59465.1_42	lcl|CP039850.1_prot_QCU59465.1_42 [locus_tag=FCU26_0046] [protein=putative transcriptional regulatory protein (marR-FAMILY)] [protein_id=QCU59465.1] [location=complement(46564..47190)] [gbkey=CDS]	lcl|CP039850.1_prot_QCU59465.1_42 [locus_tag=FCU26_0046] [protein=putative transcriptional regulatory protein (marR-FAMILY)] [protein_id=QCU59465.1] [location=complement(46564..47190)] [gbkey=CDS]		208			[locus_tag=FCU26_0046]
25.5721	25.8126	26.2952	26.6537	29.0718	29.2304	+	Delta_76_WT	1	0.999	5	30	30	30	4	6	4	4	6	6	126671000	171409000	99401300	172843000	454296000	509747000	1.31979	0.0417292	-2.42532	-2.81882	lcl|CP039850.1_prot_QCU59466.1_43	lcl|CP039850.1_prot_QCU59466.1_43 [locus_tag=FCU26_0047] [protein=putative transcriptional regulatory protein] [protein_id=QCU59466.1] [location=complement(47349..48083)] [gbkey=CDS]	lcl|CP039850.1_prot_QCU59466.1_43 [locus_tag=FCU26_0047] [protein=putative transcriptional regulatory protein] [protein_id=QCU59466.1] [location=complement(47349..48083)] [gbkey=CDS]		244			[locus_tag=FCU26_0047]
27.6727	27.705	27.6447	28.3636	28.4069	28.17	+	Delta_76_WT	1	0.999	9	96	96	96	13	10	12	20	25	16	544448000	593890000	417938000	776964000	653319000	358206000	2.98584	0.0117778	-0.639327	-8.53727	lcl|CP039850.1_prot_QCU59467.1_44	lcl|CP039850.1_prot_QCU59467.1_44 [locus_tag=FCU26_0048] [protein=putative oxidoreductase] [protein_id=QCU59467.1] [location=complement(48216..49010)] [gbkey=CDS]	lcl|CP039850.1_prot_QCU59467.1_44 [locus_tag=FCU26_0048] [protein=putative oxidoreductase] [protein_id=QCU59467.1] [location=complement(48216..49010)] [gbkey=CDS]		264			[locus_tag=FCU26_0048]
28.383	27.8618	27.8885	28.3162	28.2054	28.534			1	0.999	8	82	82	82	10	13	11	17	11	20	626978000	541269000	436726000	700535000	357517000	835583000	0.721212	0.174922	-0.307447	-1.57661	lcl|CP039850.1_prot_QCU59468.1_45	lcl|CP039850.1_prot_QCU59468.1_45 [locus_tag=FCU26_0049] [protein=putative hydrolase] [protein_id=QCU59468.1] [location=complement(49026..49922)] [gbkey=CDS]	lcl|CP039850.1_prot_QCU59468.1_45 [locus_tag=FCU26_0049] [protein=putative hydrolase] [protein_id=QCU59468.1] [location=complement(49026..49922)] [gbkey=CDS]		298			[locus_tag=FCU26_0049]
30.7269	30.5736	30.525	30.1716	30.438	30.3268	+	Delta_76_WT	1	0.999	17	358	358	358	70	60	57	60	60	51	3651720000	3413660000	1654060000	2548880000	1017860000	2577220000	1.40494	0.0359683	0.296404	3.01488	lcl|CP039850.1_prot_QCU59469.1_46	lcl|CP039850.1_prot_QCU59469.1_46 [gene=ino1] [locus_tag=FCU26_0050] [protein=Myo-inositol-1-phosphate synthase INO1] [protein_id=QCU59469.1] [location=complement(50004..51107)] [gbkey=CDS]	lcl|CP039850.1_prot_QCU59469.1_46 [gene=ino1] [locus_tag=FCU26_0050] [protein=Myo-inositol-1-phosphate synthase INO1] [protein_id=QCU59469.1] [location=complement(50004..51107)] [gbkey=CDS]		367			[gene=ino1]
28.4168	28.4619	27.9806	27.1221	27.5712	27.5181	+	Delta_76_WT	1	0.999	7	73	73	73	17	20	9	8	6	13	603953000	986348000	433706000	227594000	379118000	364316000	1.87245	0.0194476	0.882655	4.22593	lcl|CP039850.1_prot_QCU59470.1_47	lcl|CP039850.1_prot_QCU59470.1_47 [locus_tag=FCU26_0051] [protein=hypothetical protein] [protein_id=QCU59470.1] [location=complement(51168..51710)] [gbkey=CDS]	lcl|CP039850.1_prot_QCU59470.1_47 [locus_tag=FCU26_0051] [protein=hypothetical protein] [protein_id=QCU59470.1] [location=complement(51168..51710)] [gbkey=CDS]		180			[locus_tag=FCU26_0051]
25.9134	25.5951	26.0189	27.9393	30.4273	30.6982	+	Delta_76_WT	1	0.999	8	57	57	57	6	7	2	15	11	16	185688000	273844000	8055410	260835000	896942000	1343710000	1.91002	0.01917	-3.8458	-4.33492	lcl|CP039850.1_prot_QCU59471.1_48	lcl|CP039850.1_prot_QCU59471.1_48 [locus_tag=FCU26_0052] [protein=putative membrane protein] [protein_id=QCU59471.1] [location=complement(51811..52680)] [gbkey=CDS]	lcl|CP039850.1_prot_QCU59471.1_48 [locus_tag=FCU26_0052] [protein=putative membrane protein] [protein_id=QCU59471.1] [location=complement(51811..52680)] [gbkey=CDS]		289			[locus_tag=FCU26_0052]
28.3083	28.4267	27.9791	29.0973	28.8794	28.8646	+	Delta_76_WT	1	0.999	17	173	173	173	24	21	19	35	37	37	746033000	699903000	314625000	897232000	935524000	908608000	2.00414	0.0174943	-0.709074	-4.61676	lcl|CP039850.1_prot_QCU59473.1_50	lcl|CP039850.1_prot_QCU59473.1_50 [gene=ponA1] [locus_tag=FCU26_0054] [protein=putative bifunctional penicillin-binding protein 1A/1B PONA1] [protein_id=QCU59473.1] [location=53646..55691] [gbkey=CDS]	lcl|CP039850.1_prot_QCU59473.1_50 [gene=ponA1] [locus_tag=FCU26_0054] [protein=putative bifunctional penicillin-binding protein 1A/1B PONA1] [protein_id=QCU59473.1] [location=53646..55691] [gbkey=CDS]		681			[gene=ponA1]
24.8529	24.4715	25.5903	27.6374	26.3941	26.45	+	Delta_76_WT	1	0.999	5	14	14	14	0	1	1	4	4	4	56821100	26320600	52290100	82476700	34836400	36211100	1.62604	0.0250192	-1.85562	-3.55666	lcl|CP039850.1_prot_QCU59474.1_51	lcl|CP039850.1_prot_QCU59474.1_51 [locus_tag=FCU26_0055] [protein=putative conserved transmembrane protein] [protein_id=QCU59474.1] [location=55688..57370] [gbkey=CDS]	lcl|CP039850.1_prot_QCU59474.1_51 [locus_tag=FCU26_0055] [protein=putative conserved transmembrane protein] [protein_id=QCU59474.1] [location=55688..57370] [gbkey=CDS]		560			[locus_tag=FCU26_0055]
27.5455	27.6259	27.0719	27.6452	27.1507	27.1383			1	0.999	3	29	29	29	5	6	7	4	4	3	359493000	418755000	254722000	450767000	155222000	159705000	0.16109	0.744338	0.103055	0.428884	lcl|CP039850.1_prot_QCU59475.1_52	lcl|CP039850.1_prot_QCU59475.1_52 [locus_tag=FCU26_0056] [protein=hypothetical protein] [protein_id=QCU59475.1] [location=57402..57965] [gbkey=CDS]	lcl|CP039850.1_prot_QCU59475.1_52 [locus_tag=FCU26_0056] [protein=hypothetical protein] [protein_id=QCU59475.1] [location=57402..57965] [gbkey=CDS]		187			[locus_tag=FCU26_0056]
32.0982	32.4398	32.3773	32.0116	35.2838	35.1096			1	0.999	6	203	203	203	32	40	34	25	36	36	11067700000	13457800000	6078540000	6168590000	42994900000	30435800000	0.790971	0.144446	-1.82988	-1.71328	lcl|CP039850.1_prot_QCU59476.1_53	lcl|CP039850.1_prot_QCU59476.1_53 [gene=rpsF] [locus_tag=FCU26_0057] [protein=putative 30s ribosomal protein s6 rpsF] [protein_id=QCU59476.1] [location=58184..58474] [gbkey=CDS]	lcl|CP039850.1_prot_QCU59476.1_53 [gene=rpsF] [locus_tag=FCU26_0057] [protein=putative 30s ribosomal protein s6 rpsF] [protein_id=QCU59476.1] [location=58184..58474] [gbkey=CDS]		96			[gene=rpsF]
29.9681	29.9657	29.5006	30.6525	31.323	31.1663	+	Delta_76_WT	1	0.999	7	150	150	150	23	20	23	22	29	33	2602280000	2406710000	1772810000	3537230000	4927310000	4144850000	2.07589	0.016319	-1.23577	-4.84055	lcl|CP039850.1_prot_QCU59477.1_54	lcl|CP039850.1_prot_QCU59477.1_54 [gene=ssb] [locus_tag=FCU26_0058] [protein=putative single-strand binding protein ssb] [protein_id=QCU59477.1] [location=58578..59072] [gbkey=CDS]	lcl|CP039850.1_prot_QCU59477.1_54 [gene=ssb] [locus_tag=FCU26_0058] [protein=putative single-strand binding protein ssb] [protein_id=QCU59477.1] [location=58578..59072] [gbkey=CDS]		164			[gene=ssb]
32.5141	32.6429	32.7272	32.3282	32.8738	32.8963			1	0.999	6	185	185	185	27	31	50	33	18	26	8822440000	4973280000	3939620000	7440650000	31827400000	23927100000	0.134395	0.785177	-0.0713908	-0.364632	lcl|CP039850.1_prot_QCU59478.1_55	lcl|CP039850.1_prot_QCU59478.1_55 [gene=rpsR1] [locus_tag=FCU26_0059] [protein=putative 30s ribosomal protein s18-1 rpsR1] [protein_id=QCU59478.1] [location=59114..59368] [gbkey=CDS]	lcl|CP039850.1_prot_QCU59478.1_55 [gene=rpsR1] [locus_tag=FCU26_0059] [protein=putative 30s ribosomal protein s18-1 rpsR1] [protein_id=QCU59478.1] [location=59114..59368] [gbkey=CDS]		84			[gene=rpsR1]
31.4697	32.1288	31.1161	31.5337	32.4242	31.5755			1	0.999	8	136	136	136	24	22	18	22	20	30	4092480000	9836270000	5924740000	5725560000	9711160000	3332840000	0.262299	0.602705	-0.27296	-0.657725	lcl|CP039850.1_prot_QCU59479.1_56	lcl|CP039850.1_prot_QCU59479.1_56 [gene=rplI] [locus_tag=FCU26_0060] [protein=putative 50s ribosomal protein l9 rplI] [protein_id=QCU59479.1] [location=59401..59859] [gbkey=CDS]	lcl|CP039850.1_prot_QCU59479.1_56 [gene=rplI] [locus_tag=FCU26_0060] [protein=putative 50s ribosomal protein l9 rplI] [protein_id=QCU59479.1] [location=59401..59859] [gbkey=CDS]		152			[gene=rplI]
24.9494	22.2703	22.4915	23.777	28.1984	28.0493			1	0.999	9	17	17	17	1	2	2	2	3	7	2565000	4709850	1828210	12098500	262368000	88119700	0.955182	0.0956576	-3.43785	-2.04058	lcl|CP039850.1_prot_QCU59481.1_58	lcl|CP039850.1_prot_QCU59481.1_58 [gene=dnaB] [locus_tag=FCU26_0062] [protein=putative replicative dna helicase dnaB] [protein_id=QCU59481.1] [location=60388..63012] [gbkey=CDS]	lcl|CP039850.1_prot_QCU59481.1_58 [gene=dnaB] [locus_tag=FCU26_0062] [protein=putative replicative dna helicase dnaB] [protein_id=QCU59481.1] [location=60388..63012] [gbkey=CDS]		874			[gene=dnaB]
27.3575	28.406	28.1204	28.7585	29.8081	29.6863	+	Delta_76_WT	1	0.999	6	98	98	98	14	16	12	21	17	18	224333000	259538000	201591000	560692000	2420680000	1658460000	1.48064	0.031802	-1.45637	-3.19479	lcl|CP039850.1_prot_QCU59482.1_59	lcl|CP039850.1_prot_QCU59482.1_59 [locus_tag=FCU26_0063] [protein=Hypothetical protein] [protein_id=QCU59482.1] [location=63192..63884] [gbkey=CDS]	lcl|CP039850.1_prot_QCU59482.1_59 [locus_tag=FCU26_0063] [protein=Hypothetical protein] [protein_id=QCU59482.1] [location=63192..63884] [gbkey=CDS]		230			[locus_tag=FCU26_0063]
28.2698	28.1224	28.0436	28.733	29.0073	28.8133	+	Delta_76_WT	1	0.999	12	116	116	116	17	18	12	26	23	20	849217000	682375000	588254000	1009680000	948524000	771394000	2.59321	0.00891275	-0.705905	-6.72144	lcl|CP039850.1_prot_QCU59483.1_60	lcl|CP039850.1_prot_QCU59483.1_60 [locus_tag=FCU26_0064] [protein=hypothetical protein] [protein_id=QCU59483.1] [location=63901..64959] [gbkey=CDS]	lcl|CP039850.1_prot_QCU59483.1_60 [locus_tag=FCU26_0064] [protein=hypothetical protein] [protein_id=QCU59483.1] [location=63901..64959] [gbkey=CDS]		352			[locus_tag=FCU26_0064]
29.0771	29.0561	28.6222	29.139	28.5938	29.6099			1	0.999	7	107	107	107	23	26	18	8	14	18	916031000	808077000	940991000	714165000	1135360000	1269610000	0.233781	0.63685	-0.195783	-0.595215	lcl|CP039850.1_prot_QCU59485.1_62	lcl|CP039850.1_prot_QCU59485.1_62 [gene=celA1] [locus_tag=FCU26_0066] [protein=putative cellulase celA1 (ENDOGLUCANASE)] [protein_id=QCU59485.1] [location=65544..66686] [gbkey=CDS]	lcl|CP039850.1_prot_QCU59485.1_62 [gene=celA1] [locus_tag=FCU26_0066] [protein=putative cellulase celA1 (ENDOGLUCANASE)] [protein_id=QCU59485.1] [location=65544..66686] [gbkey=CDS]		380			[gene=celA1]
28.5374	28.4928	28.0873	28.5253	28.2418	28.7593			1	0.999	9	78	78	78	14	18	9	15	10	12	815652000	759433000	579200000	594713000	629412000	738117000	0.262556	0.602541	-0.136318	-0.658285	lcl|CP039850.1_prot_QCU59486.1_63	lcl|CP039850.1_prot_QCU59486.1_63 [locus_tag=FCU26_0067] [protein=putative oxidoreductase] [protein_id=QCU59486.1] [location=66915..68354] [gbkey=CDS]	lcl|CP039850.1_prot_QCU59486.1_63 [locus_tag=FCU26_0067] [protein=putative oxidoreductase] [protein_id=QCU59486.1] [location=66915..68354] [gbkey=CDS]		479			[locus_tag=FCU26_0067]
28.0767	28.5059	28.5301	28.6288	28.2899	28.8459			1	0.999	4	46	46	46	8	11	7	5	8	7	494345000	698665000	319442000	718074000	581113000	1011370000	0.423876	0.400611	-0.217288	-0.993244	lcl|CP039850.1_prot_QCU59488.1_65	lcl|CP039850.1_prot_QCU59488.1_65 [locus_tag=FCU26_0069] [protein=Conserved hypothetical protein,antitoxin] [protein_id=QCU59488.1] [location=71618..71857] [gbkey=CDS]	lcl|CP039850.1_prot_QCU59488.1_65 [locus_tag=FCU26_0069] [protein=Conserved hypothetical protein,antitoxin] [protein_id=QCU59488.1] [location=71618..71857] [gbkey=CDS]		79			[locus_tag=FCU26_0069]
23.8681	24.2084	26.106	27.3963	26.6846	27.4782	+	Delta_76_WT	1	0.999	3	18	18	18	0	2	3	5	4	4	0	133502000	59924300	326792000	219028000	344110000	1.53232	0.0280976	-2.45886	-3.32086	lcl|CP039850.1_prot_QCU59489.1_66	lcl|CP039850.1_prot_QCU59489.1_66 [locus_tag=FCU26_0070] [protein=hypothetical protein] [protein_id=QCU59489.1] [location=71850..72251] [gbkey=CDS]	lcl|CP039850.1_prot_QCU59489.1_66 [locus_tag=FCU26_0070] [protein=hypothetical protein] [protein_id=QCU59489.1] [location=71850..72251] [gbkey=CDS]		133			[locus_tag=FCU26_0070]
28.5939	28.7935	28.3226	29.1173	29.0619	29.0198	+	Delta_76_WT	1	0.999	26	293	293	293	41	50	34	59	53	56	626803000	834496000	542066000	924635000	1755480000	980423000	1.62787	0.0248506	-0.496281	-3.56135	lcl|CP039850.1_prot_QCU59490.1_67	lcl|CP039850.1_prot_QCU59490.1_67 [gene=icd2] [locus_tag=FCU26_0071] [protein=putative isocitrate dehydrogenase] [protein_id=QCU59490.1] [location=complement(72303..74540)] [gbkey=CDS]	lcl|CP039850.1_prot_QCU59490.1_67 [gene=icd2] [locus_tag=FCU26_0071] [protein=putative isocitrate dehydrogenase] [protein_id=QCU59490.1] [location=complement(72303..74540)] [gbkey=CDS]		745			[gene=icd2]
27.1318	27.4865	27.246	27.3072	26.9991	27.1299			1	0.999	5	26	26	36	8	6	3	5	6	8	313464000	395971000	135151000	422607000	292885000	325101000	0.446198	0.374448	0.14269	1.03791	lcl|CP039850.1_prot_QCU59492.1_69	lcl|CP039850.1_prot_QCU59492.1_69 [locus_tag=FCU26_0073] [protein=putative oxidoreductase] [protein_id=QCU59492.1] [location=75330..76241] [gbkey=CDS]	lcl|CP039850.1_prot_QCU59492.1_69 [locus_tag=FCU26_0073] [protein=putative oxidoreductase] [protein_id=QCU59492.1] [location=75330..76241] [gbkey=CDS]		303			[locus_tag=FCU26_0073]
24.3174	24.9656	24.302	25.8503	28.2206	27.5772	+	Delta_76_WT	1	0.999	2	13	13	13	1	3	0	3	3	3	777308	116796000	0	88892000	252094000	150809000	1.6539	0.0239634	-2.68768	-3.62862	lcl|CP039850.1_prot_QCU59493.1_70	lcl|CP039850.1_prot_QCU59493.1_70 [gene=sdaA] [locus_tag=FCU26_0074] [protein=putative l-serine dehydratase sdaA] [protein_id=QCU59493.1] [location=complement(76266..77651)] [gbkey=CDS]	lcl|CP039850.1_prot_QCU59493.1_70 [gene=sdaA] [locus_tag=FCU26_0074] [protein=putative l-serine dehydratase sdaA] [protein_id=QCU59493.1] [location=complement(76266..77651)] [gbkey=CDS]		461			[gene=sdaA]
23.8471	24.2518	26.101	27.8205	26.9982	27.6518	+	Delta_76_WT	1	0.999	3	16	16	16	1	0	1	6	5	3	123337000	0	57038000	211431000	164082000	220549000	1.69523	0.0228162	-2.75684	-3.73705	lcl|CP039850.1_prot_QCU59496.1_73	lcl|CP039850.1_prot_QCU59496.1_73 [locus_tag=FCU26_0077] [protein=glutamine-transport transmembrane protein ABC transporter] [protein_id=QCU59496.1] [location=80698..81747] [gbkey=CDS]	lcl|CP039850.1_prot_QCU59496.1_73 [locus_tag=FCU26_0077] [protein=glutamine-transport transmembrane protein ABC transporter] [protein_id=QCU59496.1] [location=80698..81747] [gbkey=CDS]		349			[locus_tag=FCU26_0077]
27.557	27.2631	27.0904	26.5758	27.6009	27.7108			1	0.999	6	38	38	38	8	9	7	4	4	6	446916000	433571000	260817000	279645000	307766000	266914000	0.00653053	0.989306	0.00768661	0.0199011	lcl|CP039850.1_prot_QCU59501.1_78	lcl|CP039850.1_prot_QCU59501.1_78 [locus_tag=FCU26_0082] [protein=putative oxidoreductase] [protein_id=QCU59501.1] [location=complement(85710..86540)] [gbkey=CDS]	lcl|CP039850.1_prot_QCU59501.1_78 [locus_tag=FCU26_0082] [protein=putative oxidoreductase] [protein_id=QCU59501.1] [location=complement(85710..86540)] [gbkey=CDS]		276			[locus_tag=FCU26_0082]
28.5505	28.4721	28.7071	28.0001	27.7995	27.714	+	Delta_76_WT	1	0.999	5	66	66	66	22	19	5	3	10	7	890486000	722049000	428803000	65760500	270080000	476637000	2.60089	0.00922222	0.73863	6.75337	lcl|CP039850.1_prot_QCU59502.1_79	lcl|CP039850.1_prot_QCU59502.1_79 [locus_tag=FCU26_0083] [protein=putative transcriptional regulatory protein] [protein_id=QCU59502.1] [location=86602..87207] [gbkey=CDS]	lcl|CP039850.1_prot_QCU59502.1_79 [locus_tag=FCU26_0083] [protein=putative transcriptional regulatory protein] [protein_id=QCU59502.1] [location=86602..87207] [gbkey=CDS]		201			[locus_tag=FCU26_0083]
26.7782	27.2727	26.7141	27.4211	27.0524	28.6759			1	0.999	5	49	49	49	6	11	5	8	9	10	314274000	317578000	204016000	253244000	159406000	372404000	0.693333	0.188344	-0.794788	-1.52221	lcl|CP039850.1_prot_QCU59503.1_80	lcl|CP039850.1_prot_QCU59503.1_80 [locus_tag=FCU26_0084] [protein=Hypothetical protein] [protein_id=QCU59503.1] [location=complement(87282..87875)] [gbkey=CDS]	lcl|CP039850.1_prot_QCU59503.1_80 [locus_tag=FCU26_0084] [protein=Hypothetical protein] [protein_id=QCU59503.1] [location=complement(87282..87875)] [gbkey=CDS]		197			[locus_tag=FCU26_0084]
27.766	28.3124	28.0593	27.9553	27.809	27.6926			1	0.999	10	92	92	92	14	17	14	17	16	14	345764000	498220000	390267000	270270000	297467000	292522000	0.576649	0.25838	0.22687	1.29483	lcl|CP039850.1_prot_QCU59505.1_82	lcl|CP039850.1_prot_QCU59505.1_82 [locus_tag=FCU26_0086] [protein=Hypothetical protein] [protein_id=QCU59505.1] [location=88278..89099] [gbkey=CDS]	lcl|CP039850.1_prot_QCU59505.1_82 [locus_tag=FCU26_0086] [protein=Hypothetical protein] [protein_id=QCU59505.1] [location=88278..89099] [gbkey=CDS]		273			[locus_tag=FCU26_0086]
27.3639	27.0229	26.3411	27.8009	28.8614	28.71	+	Delta_76_WT	1	0.999	4	28	28	28	7	8	2	5	3	3	218220000	176702000	130088000	182272000	780350000	511635000	1.58847	0.0251213	-1.54813	-3.46098	lcl|CP039850.1_prot_QCU59506.1_83	lcl|CP039850.1_prot_QCU59506.1_83 [locus_tag=FCU26_0087] [protein=hypothetical protein] [protein_id=QCU59506.1] [location=89096..89554] [gbkey=CDS]	lcl|CP039850.1_prot_QCU59506.1_83 [locus_tag=FCU26_0087] [protein=hypothetical protein] [protein_id=QCU59506.1] [location=89096..89554] [gbkey=CDS]		152			[locus_tag=FCU26_0087]
26.527	27.5805	27.7724	27.4265	28.5641	27.0035			1	0.999	3	24	24	24	4	5	4	3	5	3	218541000	243730000	227947000	213707000	230109000	165174000	0.241875	0.629431	-0.37143	-0.613092	lcl|CP039850.1_prot_QCU59507.1_84	lcl|CP039850.1_prot_QCU59507.1_84 [locus_tag=FCU26_0088] [protein=putative transcriptional regulatory protein] [protein_id=QCU59507.1] [location=89649..89993] [gbkey=CDS]	lcl|CP039850.1_prot_QCU59507.1_84 [locus_tag=FCU26_0088] [protein=putative transcriptional regulatory protein] [protein_id=QCU59507.1] [location=89649..89993] [gbkey=CDS]		114			[locus_tag=FCU26_0088]
31.9968	32.0737	30.4698	32.0198	32.155	31.6972			1	0.999	9	269	269	269	41	50	42	47	46	43	8112130000	22008600000	1594220000	8273680000	7478760000	3180750000	0.340128	0.495397	-0.44391	-0.822584	lcl|CP039850.1_prot_QCU59514.1_91	lcl|CP039850.1_prot_QCU59514.1_91 [locus_tag=FCU26_0095] [protein=Hypothetical protein] [protein_id=QCU59514.1] [location=97001..97675] [gbkey=CDS]	lcl|CP039850.1_prot_QCU59514.1_91 [locus_tag=FCU26_0095] [protein=Hypothetical protein] [protein_id=QCU59514.1] [location=97001..97675] [gbkey=CDS]		224			[locus_tag=FCU26_0095]
24.9985	24.5935	25.2668	26.1507	27.2052	27.1525	+	Delta_76_WT	1	0.999	5	19	19	19	0	1	0	6	9	3	0	144837000	0	202406000	365667000	255672000	2.05301	0.0165749	-1.88321	-4.76833	lcl|CP039850.1_prot_QCU59516.1_93	lcl|CP039850.1_prot_QCU59516.1_93 [locus_tag=FCU26_0097] [protein=putative membrane protein] [protein_id=QCU59516.1] [location=98554..99324] [gbkey=CDS]	lcl|CP039850.1_prot_QCU59516.1_93 [locus_tag=FCU26_0097] [protein=putative membrane protein] [protein_id=QCU59516.1] [location=98554..99324] [gbkey=CDS]		256			[locus_tag=FCU26_0097]
27.9486	28.5941	25.395	29.1317	29.1335	29.2777			1	0.999	9	74	74	74	4	12	1	16	19	22	367316000	421997000	91821200	808556000	1620420000	1149400000	0.890575	0.10933	-1.86839	-1.91062	lcl|CP039850.1_prot_QCU59517.1_94	lcl|CP039850.1_prot_QCU59517.1_94 [gene=mtn] [locus_tag=FCU26_0098] [protein=putative bifunctional mta/sah nucleosidase mtn] [protein_id=QCU59517.1] [location=99758..100525] [gbkey=CDS]	lcl|CP039850.1_prot_QCU59517.1_94 [gene=mtn] [locus_tag=FCU26_0098] [protein=putative bifunctional mta/sah nucleosidase mtn] [protein_id=QCU59517.1] [location=99758..100525] [gbkey=CDS]		255			[gene=mtn]
29.5582	29.7091	29.6766	30.0274	30.0986	26.4515			1	0.999	5	22	22	22	3	4	2	4	8	1	1298690000	2689150000	1644490000	147049000	1784320000	111823000	0.260875	0.603306	0.788764	0.654636	lcl|CP039850.1_prot_QCU59518.1_95	lcl|CP039850.1_prot_QCU59518.1_95 [gene=ctpA] [locus_tag=FCU26_0099] [protein=putative cation transporter p-type atpase A ctpA] [protein_id=QCU59518.1] [location=100657..102942] [gbkey=CDS]	lcl|CP039850.1_prot_QCU59518.1_95 [gene=ctpA] [locus_tag=FCU26_0099] [protein=putative cation transporter p-type atpase A ctpA] [protein_id=QCU59518.1] [location=100657..102942] [gbkey=CDS]		761			[gene=ctpA]
21.1845	21.3434	24.8533	24.0378	27.1416	27.3546			1	0.9987	4	15	15	15	2	2	1	3	3	4	4020920	4865000	0	28451700	246497000	282113000	1.08762	0.0712033	-3.71759	-2.31335	lcl|CP039850.1_prot_QCU59527.1_104	lcl|CP039850.1_prot_QCU59527.1_104 [gene=nrp] [locus_tag=FCU26_0108] [protein=putative peptide synthetase nrp] [protein_id=QCU59527.1] [location=110076..117614] [gbkey=CDS]	lcl|CP039850.1_prot_QCU59527.1_104 [gene=nrp] [locus_tag=FCU26_0108] [protein=putative peptide synthetase nrp] [protein_id=QCU59527.1] [location=110076..117614] [gbkey=CDS]		2512			[gene=nrp]
27.8384	27.8158	27.9422	28.871	29.0754	29.4615	+	Delta_76_WT	1	0.999	33	205	205	205	17	21	10	55	51	51	253106000	360442000	93318000	349209000	685607000	679529000	2.69587	0.00891803	-1.27055	-7.15957	lcl|CP039850.1_prot_QCU59533.1_110	lcl|CP039850.1_prot_QCU59533.1_110 [gene=ctpI] [locus_tag=FCU26_0114] [protein=putative cation-transporter atpase I ctpI] [protein_id=QCU59533.1] [location=complement(125740..130617)] [gbkey=CDS]	lcl|CP039850.1_prot_QCU59533.1_110 [gene=ctpI] [locus_tag=FCU26_0114] [protein=putative cation-transporter atpase I ctpI] [protein_id=QCU59533.1] [location=complement(125740..130617)] [gbkey=CDS]		1625			[gene=ctpI]
26.2112	26.7483	27.2056	29.7622	30.2695	30.0345	+	Delta_76_WT	1	0.999	9	77	77	77	2	2	3	23	24	23	103200000	116298000	134953000	733853000	2571160000	1964880000	3.28863	0.00885714	-3.30031	-10.2306	lcl|CP039850.1_prot_QCU59538.1_115	lcl|CP039850.1_prot_QCU59538.1_115 [gene=gca] [locus_tag=FCU26_0119] [protein=putative gdp-mannose 4,6-dehydratase gca] [protein_id=QCU59538.1] [location=136366..137322] [gbkey=CDS]	lcl|CP039850.1_prot_QCU59538.1_115 [gene=gca] [locus_tag=FCU26_0119] [protein=putative gdp-mannose 4,6-dehydratase gca] [protein_id=QCU59538.1] [location=136366..137322] [gbkey=CDS]		318			[gene=gca]
28.9338	28.9531	25.4291	28.7878	28.3951	28.8021			1	0.999	3	46	46	46	8	8	0	10	13	7	738430000	835388000	0	679455000	421033000	1017500000	0.307587	0.540301	-0.889633	-0.754551	lcl|CP039850.1_prot_QCU59542.1_119	lcl|CP039850.1_prot_QCU59542.1_119 [locus_tag=FCU26_0123] [protein=putative conserved membrane protein] [protein_id=QCU59542.1] [location=complement(140345..141100)] [gbkey=CDS]	lcl|CP039850.1_prot_QCU59542.1_119 [locus_tag=FCU26_0123] [protein=putative conserved membrane protein] [protein_id=QCU59542.1] [location=complement(140345..141100)] [gbkey=CDS]		251			[locus_tag=FCU26_0123]
25.2535	25.5469	24.1288	26.9538	27.9577	29.0331	+	Delta_76_WT	1	0.999	4	29	29	29	4	3	4	6	6	6	37209200	53281100	43308500	253950000	541898000	501142000	1.81482	0.0191082	-3.00514	-4.0625	lcl|CP039850.1_prot_QCU59543.1_120	lcl|CP039850.1_prot_QCU59543.1_120 [gene=oxyS] [locus_tag=FCU26_0124] [protein=Oxidative stress response regulatory protein oxyS] [protein_id=QCU59543.1] [location=141278..142222] [gbkey=CDS]	lcl|CP039850.1_prot_QCU59543.1_120 [gene=oxyS] [locus_tag=FCU26_0124] [protein=Oxidative stress response regulatory protein oxyS] [protein_id=QCU59543.1] [location=141278..142222] [gbkey=CDS]		314			[gene=oxyS]
22.9194	24.4542	23.4648	27.6818	30.0065	29.4885	+	Delta_76_WT	1	0.999	8	22	22	22	1	1	2	4	7	7	11506200	11950000	2922300	275150000	839919000	477700000	2.54342	0.0107871	-5.44611	-6.51745	lcl|CP039850.1_prot_QCU59544.1_121	lcl|CP039850.1_prot_QCU59544.1_121 [gene=oxcA] [locus_tag=FCU26_0125] [protein=putative oxalyl-CoA decarboxylase oxcA] [protein_id=QCU59544.1] [location=complement(142206..143954)] [gbkey=CDS]	lcl|CP039850.1_prot_QCU59544.1_121 [gene=oxcA] [locus_tag=FCU26_0125] [protein=putative oxalyl-CoA decarboxylase oxcA] [protein_id=QCU59544.1] [location=complement(142206..143954)] [gbkey=CDS]		582			[gene=oxcA]
26.6793	27.3891	25.0678	27.5006	27.629	28.1051			1	0.999	8	33	33	33	4	3	1	8	6	11	197841000	312158000	0	221115000	459148000	614505000	0.896078	0.1081	-1.36616	-1.92162	lcl|CP039850.1_prot_QCU59545.1_122	lcl|CP039850.1_prot_QCU59545.1_122 [gene=fadD7] [locus_tag=FCU26_0126] [protein=putative fatty-acid-CoA ligase fadD7] [protein_id=QCU59545.1] [location=144127..145704] [gbkey=CDS]	lcl|CP039850.1_prot_QCU59545.1_122 [gene=fadD7] [locus_tag=FCU26_0126] [protein=putative fatty-acid-CoA ligase fadD7] [protein_id=QCU59545.1] [location=144127..145704] [gbkey=CDS]		525			[gene=fadD7]
25.837	25.1346	24.4411	26.0554	28.2832	28.5352	+	Delta_76_WT	1	0.999	11	52	52	52	7	5	5	13	11	11	60443000	32657300	8641220	61526400	451832000	444631000	1.31597	0.0420025	-2.48706	-2.81017	lcl|CP039850.1_prot_QCU59546.1_123	lcl|CP039850.1_prot_QCU59546.1_123 [gene=fusA2b] [locus_tag=FCU26_0127] [protein=putative elongation factor g fusA2b] [protein_id=QCU59546.1] [location=complement(145705..147849)] [gbkey=CDS]	lcl|CP039850.1_prot_QCU59546.1_123 [gene=fusA2b] [locus_tag=FCU26_0127] [protein=putative elongation factor g fusA2b] [protein_id=QCU59546.1] [location=complement(145705..147849)] [gbkey=CDS]		714			[gene=fusA2b]
27.5833	27.383	24.6759	27.6111	27.4373	27.3883			1	0.999	4	40	40	40	8	9	2	6	7	8	414604000	308556000	56043400	390591000	361403000	313724000	0.422729	0.402166	-0.931449	-0.990941	lcl|CP039850.1_prot_QCU59547.1_124	lcl|CP039850.1_prot_QCU59547.1_124 [locus_tag=FCU26_0128] [protein=hypothetical protein] [protein_id=QCU59547.1] [location=complement(147985..148419)] [gbkey=CDS]	lcl|CP039850.1_prot_QCU59547.1_124 [locus_tag=FCU26_0128] [protein=hypothetical protein] [protein_id=QCU59547.1] [location=complement(147985..148419)] [gbkey=CDS]		144			[locus_tag=FCU26_0128]
26.2589	26.3944	26.0629	25.4469	28.0069	27.4162			1	0.999	2	20	20	20	3	4	3	3	4	3	149891000	117603000	130141000	56129800	164582000	119055000	0.387904	0.43985	-0.717936	-0.920609	lcl|CP039850.1_prot_QCU59549.1_126	lcl|CP039850.1_prot_QCU59549.1_126 [locus_tag=FCU26_0130] [protein=Hypothetical protein] [protein_id=QCU59549.1] [location=148933..149301] [gbkey=CDS]	lcl|CP039850.1_prot_QCU59549.1_126 [locus_tag=FCU26_0130] [protein=Hypothetical protein] [protein_id=QCU59549.1] [location=148933..149301] [gbkey=CDS]		122			[locus_tag=FCU26_0130]
30.996	30.4453	29.9318	31.397	31.0937	30.9879			1	0.999	3	298	298	298	42	44	36	61	60	55	3698900000	1263040000	1465800000	3735310000	2338890000	3778250000	0.99485	0.0877778	-0.701806	-2.12131	lcl|CP039850.1_prot_QCU59551.1_128	lcl|CP039850.1_prot_QCU59551.1_128 [gene=pepA] [locus_tag=FCU26_0132] [protein=putative serine protease pepA] [protein_id=QCU59551.1] [location=151378..152445] [gbkey=CDS]	lcl|CP039850.1_prot_QCU59551.1_128 [gene=pepA] [locus_tag=FCU26_0132] [protein=putative serine protease pepA] [protein_id=QCU59551.1] [location=151378..152445] [gbkey=CDS]		355			[gene=pepA]
26.2892	26.1297	25.3071	28.0905	29.6817	29.7761	+	Delta_76_WT	1	0.999	11	79	79	79	8	9	5	16	20	21	171017000	170132000	47693500	396254000	1846130000	1065860000	2.19549	0.0164644	-3.27409	-5.23191	lcl|CP039850.1_prot_QCU59552.1_129	lcl|CP039850.1_prot_QCU59552.1_129 [gene=treS] [locus_tag=FCU26_0133] [protein=Trehalose synthase treS] [protein_id=QCU59552.1] [location=152554..154359] [gbkey=CDS]	lcl|CP039850.1_prot_QCU59552.1_129 [gene=treS] [locus_tag=FCU26_0133] [protein=Trehalose synthase treS] [protein_id=QCU59552.1] [location=152554..154359] [gbkey=CDS]		601			[gene=treS]
28.2156	28.2828	28.3289	28.8275	28.6161	28.5855	+	Delta_76_WT	1	0.999	16	146	146	146	22	21	15	29	32	27	576088000	584838000	690050000	923823000	733229000	662134000	2.0738	0.0162691	-0.400624	-4.83393	lcl|CP039850.1_prot_QCU59553.1_130	lcl|CP039850.1_prot_QCU59553.1_130 [locus_tag=FCU26_0134] [protein=hypothetical protein] [protein_id=QCU59553.1] [location=154462..155829] [gbkey=CDS]	lcl|CP039850.1_prot_QCU59553.1_130 [locus_tag=FCU26_0134] [protein=hypothetical protein] [protein_id=QCU59553.1] [location=154462..155829] [gbkey=CDS]		455			[locus_tag=FCU26_0134]
34.7144	34.459	33.139	33.2176	33.4213	33.0703			1	0.999	10	1007	1007	1007	189	199	183	166	129	141	21754800000	8618770000	3394050000	13480900000	108851000000	47044600000	0.804603	0.138919	0.867747	1.74011	lcl|CP039850.1_prot_QCU59555.1_132	lcl|CP039850.1_prot_QCU59555.1_132 [gene=fbpC] [locus_tag=FCU26_0136] [protein=Secreted antigen 85-c fbpC (85C)] [protein_id=QCU59555.1] [location=complement(156808..157830)] [gbkey=CDS]	lcl|CP039850.1_prot_QCU59555.1_132 [gene=fbpC] [locus_tag=FCU26_0136] [protein=Secreted antigen 85-c fbpC (85C)] [protein_id=QCU59555.1] [location=complement(156808..157830)] [gbkey=CDS]		340			[gene=fbpC]
27.9535	27.2424	28.0382	27.4638	26.6715	27.4454			1	0.999	5	36	36	36	5	7	7	5	7	5	438359000	368068000	733135000	341856000	205080000	175259000	0.691093	0.18938	0.551163	1.51785	lcl|CP039850.1_prot_QCU59556.1_133	lcl|CP039850.1_prot_QCU59556.1_133 [locus_tag=FCU26_0137] [protein=hypothetical protein] [protein_id=QCU59556.1] [location=158077..158532] [gbkey=CDS]	lcl|CP039850.1_prot_QCU59556.1_133 [locus_tag=FCU26_0137] [protein=hypothetical protein] [protein_id=QCU59556.1] [location=158077..158532] [gbkey=CDS]		151			[locus_tag=FCU26_0137]
24.1167	26.0707	24.8833	26.2704	26.7779	27.1802	+	Delta_76_WT	1	0.999	6	28	28	28	2	4	2	6	6	8	57291500	77654900	0	200772000	256132000	324596000	1.28694	0.0459543	-1.7193	-2.74483	lcl|CP039850.1_prot_QCU59557.1_134	lcl|CP039850.1_prot_QCU59557.1_134 [gene=fadE1] [locus_tag=FCU26_0138] [protein=putative acyl-CoA dehydrogenase fadE1] [protein_id=QCU59557.1] [location=complement(158545..159888)] [gbkey=CDS]	lcl|CP039850.1_prot_QCU59557.1_134 [gene=fadE1] [locus_tag=FCU26_0138] [protein=putative acyl-CoA dehydrogenase fadE1] [protein_id=QCU59557.1] [location=complement(158545..159888)] [gbkey=CDS]		447			[gene=fadE1]
23.5139	23.7416	24.6567	24.7856	29.2166	28.3043			1	0.999	6	16	16	16	3	2	1	3	3	4	3901260	3228320	3170400	9417300	218332000	142153000	1.16763	0.0584685	-3.46476	-2.48319	lcl|CP039850.1_prot_QCU59561.1_141	lcl|CP039850.1_prot_QCU59561.1_141 [gene=cyp138] [locus_tag=FCU26_0145] [protein=putative cytochrome p450 138 cyp138] [protein_id=QCU59561.1] [location=163596..164921] [gbkey=CDS]	lcl|CP039850.1_prot_QCU59561.1_141 [gene=cyp138] [locus_tag=FCU26_0145] [protein=putative cytochrome p450 138 cyp138] [protein_id=QCU59561.1] [location=163596..164921] [gbkey=CDS]		441			[gene=cyp138]
27.2257	27.7778	26.523	24.5754	26.3381	26.7407			1	0.999	2	10	10	10	3	4	3	0	0	0	277415000	403719000	172258000	83113100	0	0	0.786136	0.146399	1.29077	1.70377	lcl|CP039850.1_prot_QCU59562.1_142	lcl|CP039850.1_prot_QCU59562.1_142 [gene=msrA] [locus_tag=FCU26_0146] [protein=putative peptide methionine sulfoxide reductase msrA] [protein_id=QCU59562.1] [location=complement(164942..165490)] [gbkey=CDS]	lcl|CP039850.1_prot_QCU59562.1_142 [gene=msrA] [locus_tag=FCU26_0146] [protein=putative peptide methionine sulfoxide reductase msrA] [protein_id=QCU59562.1] [location=complement(164942..165490)] [gbkey=CDS]		182			[gene=msrA]
26.4	26.0989	27.323	28.3597	29.1022	28.2199	+	Delta_76_WT	1	0.999	3	28	28	28	4	2	4	3	7	8	119726000	61763900	176731000	303637000	1724680000	830361000	1.88311	0.0196819	-1.95331	-4.25665	lcl|CP039850.1_prot_QCU59563.1_143	lcl|CP039850.1_prot_QCU59563.1_143 [locus_tag=FCU26_0147] [protein=hypothetical protein] [protein_id=QCU59563.1] [location=165553..166056] [gbkey=CDS]	lcl|CP039850.1_prot_QCU59563.1_143 [locus_tag=FCU26_0147] [protein=hypothetical protein] [protein_id=QCU59563.1] [location=165553..166056] [gbkey=CDS]		167			[locus_tag=FCU26_0147]
25.9185	26.0991	25.9551	27.0796	27.6163	27.5528	+	Delta_76_WT	1	0.999	8	41	41	41	4	4	1	8	11	13	63974000	94972300	69803900	149434000	432200000	412621000	2.8791	0.00974713	-1.42531	-8.00463	lcl|CP039850.1_prot_QCU59564.1_144	lcl|CP039850.1_prot_QCU59564.1_144 [locus_tag=FCU26_0148] [protein=Putative oxidoreductase] [protein_id=QCU59564.1] [location=166057..167079] [gbkey=CDS]	lcl|CP039850.1_prot_QCU59564.1_144 [locus_tag=FCU26_0148] [protein=Putative oxidoreductase] [protein_id=QCU59564.1] [location=166057..167079] [gbkey=CDS]		340			[locus_tag=FCU26_0148]
27.1484	27.0316	26.1963	26.0968	26.445	25.9118			1	0.999	2	21	21	21	4	6	5	2	2	2	168364000	134684000	158502000	29134100	205876000	186921000	0.882998	0.112195	0.640865	1.89549	lcl|CP039850.1_prot_QCU59565.1_145	lcl|CP039850.1_prot_QCU59565.1_145 [locus_tag=FCU26_0149] [protein=hypothetical protein] [protein_id=QCU59565.1] [location=167140..167520] [gbkey=CDS]	lcl|CP039850.1_prot_QCU59565.1_145 [locus_tag=FCU26_0149] [protein=hypothetical protein] [protein_id=QCU59565.1] [location=167140..167520] [gbkey=CDS]		126			[locus_tag=FCU26_0149]
27.7882	27.4105	24.759	27.334	27.71	27.1124			1	0.999	3	19	19	19	5	4	4	3	1	2	447461000	332653000	239897000	319138000	169817000	282203000	0.308486	0.539312	-0.732892	-0.756446	lcl|CP039850.1_prot_QCU59566.1_146	lcl|CP039850.1_prot_QCU59566.1_146 [locus_tag=FCU26_0150] [protein=Hypothetical protein] [protein_id=QCU59566.1] [location=complement(167501..167911)] [gbkey=CDS]	lcl|CP039850.1_prot_QCU59566.1_146 [locus_tag=FCU26_0150] [protein=Hypothetical protein] [protein_id=QCU59566.1] [location=complement(167501..167911)] [gbkey=CDS]		136			[locus_tag=FCU26_0150]
24.3513	25.0597	25.3491	27.0713	27.4957	27.0639	+	Delta_76_WT	1	0.999	4	17	17	17	0	0	0	5	7	5	0	0	0	214210000	419573000	232737000	2.65035	0.00918182	-2.29026	-6.96232	lcl|CP039850.1_prot_QCU59568.1_148	lcl|CP039850.1_prot_QCU59568.1_148 [locus_tag=FCU26_0152] [protein=putative conserved transmembrane protein] [protein_id=QCU59568.1] [location=complement(168934..170412)] [gbkey=CDS]	lcl|CP039850.1_prot_QCU59568.1_148 [locus_tag=FCU26_0152] [protein=putative conserved transmembrane protein] [protein_id=QCU59568.1] [location=complement(168934..170412)] [gbkey=CDS]		492			[locus_tag=FCU26_0152]
27.221	27.666	24.6337	27.9828	30.297	29.3162			1	0.999	4	36	36	36	6	6	4	8	5	7	278960000	244486000	111934000	308596000	1673270000	931761000	1.0919	0.0706163	-2.69176	-2.32234	lcl|CP039850.1_prot_QCU59569.1_149	lcl|CP039850.1_prot_QCU59569.1_149 [locus_tag=FCU26_0153] [protein=putative transcriptional regulatory protein] [protein_id=QCU59569.1] [location=170514..171356] [gbkey=CDS]	lcl|CP039850.1_prot_QCU59569.1_149 [locus_tag=FCU26_0153] [protein=putative transcriptional regulatory protein] [protein_id=QCU59569.1] [location=170514..171356] [gbkey=CDS]		280			[locus_tag=FCU26_0153]
24.8347	26.0172	23.8859	25.4035	27.7356	29.8129			1	0.999	3	14	14	14	0	1	2	3	4	4	1180160	806646	88825400	111550000	181507000	129617000	0.902805	0.107029	-2.73806	-1.93508	lcl|CP039850.1_prot_QCU59570.1_150	lcl|CP039850.1_prot_QCU59570.1_150 [locus_tag=FCU26_0154] [protein=hypothetical protein] [protein_id=QCU59570.1] [location=171445..172398] [gbkey=CDS]	lcl|CP039850.1_prot_QCU59570.1_150 [locus_tag=FCU26_0154] [protein=hypothetical protein] [protein_id=QCU59570.1] [location=171445..172398] [gbkey=CDS]		317			[locus_tag=FCU26_0154]
28.8629	28.736	27.6545	29.5242	28.8722	29.4897			1	0.999	9	74	71	74	7	7	10	12	19	19	386867000	340553000	101846000	585436000	4945800000	2554240000	0.936786	0.0999427	-0.87755	-2.00339	lcl|CP039850.1_prot_QCU59571.1_151	lcl|CP039850.1_prot_QCU59571.1_151 [locus_tag=FCU26_0155] [protein=hypothetical protein] [protein_id=QCU59571.1] [location=172441..173373] [gbkey=CDS]	lcl|CP039850.1_prot_QCU59571.1_151 [locus_tag=FCU26_0155] [protein=hypothetical protein] [protein_id=QCU59571.1] [location=172441..173373] [gbkey=CDS]		310			[locus_tag=FCU26_0155]
29.6078	29.5977	27.9211	29.8694	30.5043	30.7484			1	0.999	21	247	247	247	37	48	29	47	43	43	494053000	574912000	171245000	972676000	7093080000	4178620000	1.01008	0.085419	-1.33184	-2.15251	lcl|CP039850.1_prot_QCU59572.1_152	lcl|CP039850.1_prot_QCU59572.1_152 [locus_tag=FCU26_0156] [protein=putative aldehyde dehydrogenase (nad) dependent] [protein_id=QCU59572.1] [location=173468..174988] [gbkey=CDS]	lcl|CP039850.1_prot_QCU59572.1_152 [locus_tag=FCU26_0156] [protein=putative aldehyde dehydrogenase (nad) dependent] [protein_id=QCU59572.1] [location=173468..174988] [gbkey=CDS]		506			[locus_tag=FCU26_0156]
32.371	32.0501	31.5712	32.5219	32.6896	32.7126	+	Delta_76_WT	1	0.999	15	649	649	649	84	88	103	132	126	116	4666640000	3412620000	3309400000	11845700000	31469400000	24212900000	1.25908	0.0489133	-0.643955	-2.68276	lcl|CP039850.1_prot_QCU59573.1_153	lcl|CP039850.1_prot_QCU59573.1_153 [locus_tag=FCU26_0157] [protein=putative short-chain type dehydrogenase/reductase] [protein_id=QCU59573.1] [location=175063..175923] [gbkey=CDS]	lcl|CP039850.1_prot_QCU59573.1_153 [locus_tag=FCU26_0157] [protein=putative short-chain type dehydrogenase/reductase] [protein_id=QCU59573.1] [location=175063..175923] [gbkey=CDS]		286			[locus_tag=FCU26_0157]
24.4035	24.4663	26.0033	27.7353	26.8942	27.7754	+	Delta_76_WT	1	0.999	3	15	15	15	3	0	2	5	2	3	99340600	0	103427000	186204000	123501000	134214000	1.86574	0.0192642	-2.51059	-4.20668	lcl|CP039850.1_prot_QCU59574.1_154	lcl|CP039850.1_prot_QCU59574.1_154 [locus_tag=FCU26_0158] [protein=Putative quinone oxidoreductase] [protein_id=QCU59574.1] [location=175930..176898] [gbkey=CDS]	lcl|CP039850.1_prot_QCU59574.1_154 [locus_tag=FCU26_0158] [protein=Putative quinone oxidoreductase] [protein_id=QCU59574.1] [location=175930..176898] [gbkey=CDS]		322			[locus_tag=FCU26_0158]
28.087	28.3604	27.3185	28.3234	28.2009	28.248			1	0.999	10	102	102	102	16	18	17	15	15	21	463128000	512522000	385987000	491454000	500989000	570157000	0.46161	0.358491	-0.335431	-1.06859	lcl|CP039850.1_prot_QCU59578.1_158	lcl|CP039850.1_prot_QCU59578.1_158 [gene=ptbB] [locus_tag=FCU26_0162] [protein=Phosphotyrosine protein phosphatase ptpB] [protein_id=QCU59578.1] [location=complement(181385..182215)] [gbkey=CDS]	lcl|CP039850.1_prot_QCU59578.1_158 [gene=ptbB] [locus_tag=FCU26_0162] [protein=Phosphotyrosine protein phosphatase ptpB] [protein_id=QCU59578.1] [location=complement(181385..182215)] [gbkey=CDS]		276			[gene=ptbB]
27.978	27.7665	27.895	28.5256	28.1568	28.3392	+	Delta_76_WT	1	0.999	14	123	123	123	16	17	11	26	25	28	427006000	403326000	376782000	643832000	520352000	487764000	1.69904	0.0226796	-0.4607	-3.74714	lcl|CP039850.1_prot_QCU59579.1_159	lcl|CP039850.1_prot_QCU59579.1_159 [gene=fadE2] [locus_tag=FCU26_0163] [protein=putative acyl-CoA dehydrogenase fadE2] [protein_id=QCU59579.1] [location=complement(182217..183428)] [gbkey=CDS]	lcl|CP039850.1_prot_QCU59579.1_159 [gene=fadE2] [locus_tag=FCU26_0163] [protein=putative acyl-CoA dehydrogenase fadE2] [protein_id=QCU59579.1] [location=complement(182217..183428)] [gbkey=CDS]		403			[gene=fadE2]
29.9649	30.2087	29.1234	30.3613	31.0577	31.4139			1	0.999	14	282	282	282	38	46	34	54	58	52	2476650000	3057420000	749199000	2792380000	5355430000	6430000000	1.22695	0.0519003	-1.17865	-2.61192	lcl|CP039850.1_prot_QCU59580.1_160	lcl|CP039850.1_prot_QCU59580.1_160 [gene=pntAa] [locus_tag=FCU26_0164] [protein=putative nad(p) transhydrogenase (subunit alpha) pntAa] [protein_id=QCU59580.1] [location=183852..184952] [gbkey=CDS]	lcl|CP039850.1_prot_QCU59580.1_160 [gene=pntAa] [locus_tag=FCU26_0164] [protein=putative nad(p) transhydrogenase (subunit alpha) pntAa] [protein_id=QCU59580.1] [location=183852..184952] [gbkey=CDS]		366			[gene=pntAa]
22.0242	25.7389	25.5371	24.6436	28.8937	28.462			1	0.999	2	21	21	21	1	1	1	8	6	4	6044780	7473680	6298720	36736900	416528000	449740000	0.733948	0.170825	-2.89969	-1.6015	lcl|CP039850.1_prot_QCU59581.1_161	lcl|CP039850.1_prot_QCU59581.1_161 [gene=pntAb] [locus_tag=FCU26_0165] [protein=putative nad(p) transhydrogenase (subunit alpha) pntAb] [protein_id=QCU59581.1] [location=184953..185285] [gbkey=CDS]	lcl|CP039850.1_prot_QCU59581.1_161 [gene=pntAb] [locus_tag=FCU26_0165] [protein=putative nad(p) transhydrogenase (subunit alpha) pntAb] [protein_id=QCU59581.1] [location=184953..185285] [gbkey=CDS]		110			[gene=pntAb]
29.5307	29.5525	29.4455	30.3526	30.1045	30.5004	+	Delta_76_WT	1	0.999	8	115	115	115	14	17	18	25	19	22	1463150000	1317040000	766184000	3040700000	1534150000	2499310000	2.59861	0.00915862	-0.809587	-6.74386	lcl|CP039850.1_prot_QCU59582.1_162	lcl|CP039850.1_prot_QCU59582.1_162 [gene=pntB] [locus_tag=FCU26_0166] [protein=putative nad(p) transhydrogenase (subunit beta) pntB] [protein_id=QCU59582.1] [location=185282..186709] [gbkey=CDS]	lcl|CP039850.1_prot_QCU59582.1_162 [gene=pntB] [locus_tag=FCU26_0166] [protein=putative nad(p) transhydrogenase (subunit beta) pntB] [protein_id=QCU59582.1] [location=185282..186709] [gbkey=CDS]		475			[gene=pntB]
25.4462	26.8505	25.1611	27.6199	28.9017	29.1775	+	Delta_76_WT	1	0.999	5	19	19	19	2	3	1	4	5	4	129493000	133754000	7148950	226358000	821864000	579653000	1.74628	0.0213197	-2.74712	-3.87377	lcl|CP039850.1_prot_QCU59583.1_163	lcl|CP039850.1_prot_QCU59583.1_163 [locus_tag=FCU26_0167] [protein=putative transcriptional regulatory protein] [protein_id=QCU59583.1] [location=187015..187659] [gbkey=CDS]	lcl|CP039850.1_prot_QCU59583.1_163 [locus_tag=FCU26_0167] [protein=putative transcriptional regulatory protein] [protein_id=QCU59583.1] [location=187015..187659] [gbkey=CDS]		214			[locus_tag=FCU26_0167]
27.6712	27.6076	28.4503	27.4771	27.4083	27.8066			1	0.999	10	74	74	74	14	17	5	17	14	7	444618000	463944000	160734000	418280000	550885000	517273000	0.508851	0.312613	0.345706	1.16199	lcl|CP039850.1_prot_QCU59586.1_166	lcl|CP039850.1_prot_QCU59586.1_166 [locus_tag=FCU26_0170] [protein=Putative oxidoreductase] [protein_id=QCU59586.1] [location=190837..192186] [gbkey=CDS]	lcl|CP039850.1_prot_QCU59586.1_166 [locus_tag=FCU26_0170] [protein=Putative oxidoreductase] [protein_id=QCU59586.1] [location=190837..192186] [gbkey=CDS]		449			[locus_tag=FCU26_0170]
24.2271	24.6723	23.9536	27.7477	28.6106	28.4613	+	Delta_76_WT	1	0.999	6	15	15	15	1	1	0	5	4	4	0	114745000	0	161574000	338189000	332451000	3.52635	0.00953846	-3.98888	-11.7754	lcl|CP039850.1_prot_QCU59587.1_167	lcl|CP039850.1_prot_QCU59587.1_167 [gene=adhE1] [locus_tag=FCU26_0171] [protein=Putative zinc-type alcohol dehydrogenase (e subunit) adhE] [protein_id=QCU59587.1] [location=complement(192214..193365)] [gbkey=CDS]	lcl|CP039850.1_prot_QCU59587.1_167 [gene=adhE1] [locus_tag=FCU26_0171] [protein=Putative zinc-type alcohol dehydrogenase (e subunit) adhE] [protein_id=QCU59587.1] [location=complement(192214..193365)] [gbkey=CDS]		383			[gene=adhE1]
30.1425	29.1266	29.2275	28.5726	31.0811	31.0802			1	0.999	5	77	77	77	8	9	4	12	19	25	1268910000	1675710000	343250000	1028820000	2909270000	2776140000	0.344698	0.489659	-0.745751	-0.83205	lcl|CP039850.1_prot_QCU59589.1_169	lcl|CP039850.1_prot_QCU59589.1_169 [locus_tag=FCU26_0173] [protein=Conserved protein TB18.5] [protein_id=QCU59589.1] [location=193856..194341] [gbkey=CDS]	lcl|CP039850.1_prot_QCU59589.1_169 [locus_tag=FCU26_0173] [protein=Conserved protein TB18.5] [protein_id=QCU59589.1] [location=193856..194341] [gbkey=CDS]		161			[locus_tag=FCU26_0173]
29.4545	29.413	29.3154	29.2509	29.4587	30.0373			1	0.999	12	152	143	152	23	26	23	23	24	33	1743330000	1322360000	1453610000	836401000	1539040000	1544980000	0.323205	0.516762	-0.188051	-0.787347	lcl|CP039850.1_prot_QCU59593.1_174	lcl|CP039850.1_prot_QCU59593.1_174 [gene=mce1A] [locus_tag=FCU26_0179] [protein=MCE-family protein mce1A] [protein_id=QCU59593.1] [location=198766..200130] [gbkey=CDS]	lcl|CP039850.1_prot_QCU59593.1_174 [gene=mce1A] [locus_tag=FCU26_0179] [protein=MCE-family protein mce1A] [protein_id=QCU59593.1] [location=198766..200130] [gbkey=CDS]		454			[gene=mce1A]
29.5383	29.5999	28.9206	29.4385	29.689	29.8908			1	0.999	11	175	175	175	27	38	26	28	25	31	2592040000	1313580000	1209580000	1400970000	882558000	2253070000	0.560164	0.272115	-0.319814	-1.26262	lcl|CP039850.1_prot_QCU59594.1_175	lcl|CP039850.1_prot_QCU59594.1_175 [gene=mce1B] [locus_tag=FCU26_0180] [protein=MCE-family protein mce1B] [protein_id=QCU59594.1] [location=200127..201167] [gbkey=CDS]	lcl|CP039850.1_prot_QCU59594.1_175 [gene=mce1B] [locus_tag=FCU26_0180] [protein=MCE-family protein mce1B] [protein_id=QCU59594.1] [location=200127..201167] [gbkey=CDS]		346			[gene=mce1B]
30.2633	30.1608	29.4787	29.7592	29.5737	29.8352			1	0.999	19	326	326	326	56	57	70	49	48	46	2825260000	2960220000	2217810000	1955160000	1105290000	1087860000	0.40154	0.426239	0.24483	0.948248	lcl|CP039850.1_prot_QCU59595.1_176	lcl|CP039850.1_prot_QCU59595.1_176 [gene=mce1C] [locus_tag=FCU26_0181] [protein=MCE-family protein mce1C] [protein_id=QCU59595.1] [location=201164..202711] [gbkey=CDS]	lcl|CP039850.1_prot_QCU59595.1_176 [gene=mce1C] [locus_tag=FCU26_0181] [protein=MCE-family protein mce1C] [protein_id=QCU59595.1] [location=201164..202711] [gbkey=CDS]		515			[gene=mce1C]
30.6307	30.8168	29.4015	30.118	30.216	30.8001			1	0.999	19	372	358	372	61	69	46	60	67	69	3621560000	2647690000	1408200000	2264060000	2622120000	1697670000	0.0673451	0.884588	-0.0950451	-0.193007	lcl|CP039850.1_prot_QCU59596.1_177	lcl|CP039850.1_prot_QCU59596.1_177 [gene=mce1D] [locus_tag=FCU26_0182] [protein=MCE-family protein mce1D] [protein_id=QCU59596.1] [location=202708..204300] [gbkey=CDS]	lcl|CP039850.1_prot_QCU59596.1_177 [gene=mce1D] [locus_tag=FCU26_0182] [protein=MCE-family protein mce1D] [protein_id=QCU59596.1] [location=202708..204300] [gbkey=CDS]		530			[gene=mce1D]
29.6791	29.6434	29.6069	29.8578	29.8446	29.8884	+	Delta_76_WT	1	0.999	17	214	193	214	34	34	28	37	38	43	1983010000	2103760000	1890720000	2614170000	1272740000	1821110000	3.07005	0.006	-0.220467	-8.98008	lcl|CP039850.1_prot_QCU59597.1_178	lcl|CP039850.1_prot_QCU59597.1_178 [gene=lprK] [locus_tag=FCU26_0183] [protein=putative mce-family lipoprotein lprK (MCE-family lipoprotein mce1E)] [protein_id=QCU59597.1] [location=204297..205469] [gbkey=CDS]	lcl|CP039850.1_prot_QCU59597.1_178 [gene=lprK] [locus_tag=FCU26_0183] [protein=putative mce-family lipoprotein lprK (MCE-family lipoprotein mce1E)] [protein_id=QCU59597.1] [location=204297..205469] [gbkey=CDS]		390			[gene=lprK]
29.6045	29.5924	30.0551	29.73	29.5953	29.5708			1	0.999	19	251	251	251	45	40	29	44	42	51	1386560000	922696000	1819000000	1966840000	2077040000	2122990000	0.301072	0.549293	0.118611	0.740787	lcl|CP039850.1_prot_QCU59598.1_179	lcl|CP039850.1_prot_QCU59598.1_179 [gene=mce1F] [locus_tag=FCU26_0184] [protein=MCE-family protein mce1F] [protein_id=QCU59598.1] [location=205463..207010] [gbkey=CDS]	lcl|CP039850.1_prot_QCU59598.1_179 [gene=mce1F] [locus_tag=FCU26_0184] [protein=MCE-family protein mce1F] [protein_id=QCU59598.1] [location=205463..207010] [gbkey=CDS]		515			[gene=mce1F]
28.1259	28.1331	28.0565	29.1233	29.3236	29.5183	+	Delta_76_WT	1	0.999	9	217	217	217	16	22	23	57	39	60	551336000	549629000	603800000	1013370000	1077620000	1054380000	3.32149	0.00978947	-1.21656	-10.4321	lcl|CP039850.1_prot_QCU59599.1_180	lcl|CP039850.1_prot_QCU59599.1_180 [locus_tag=FCU26_0185] [protein=putative conserved mce associated membrane protein] [protein_id=QCU59599.1] [location=207046..207687] [gbkey=CDS]	lcl|CP039850.1_prot_QCU59599.1_180 [locus_tag=FCU26_0185] [protein=putative conserved mce associated membrane protein] [protein_id=QCU59599.1] [location=207046..207687] [gbkey=CDS]		213			[locus_tag=FCU26_0185]
28.5067	28.3182	27.6541	28.8902	28.8541	29.3635	+	Delta_76_WT	1	0.999	7	64	64	64	5	9	4	15	17	14	481588000	430530000	217941000	518667000	795326000	684260000	1.33844	0.0402929	-0.876253	-2.86122	lcl|CP039850.1_prot_QCU59600.1_181	lcl|CP039850.1_prot_QCU59600.1_181 [locus_tag=FCU26_0186] [protein=putative conserved mce associated transmembrane protein] [protein_id=QCU59600.1] [location=207684..208652] [gbkey=CDS]	lcl|CP039850.1_prot_QCU59600.1_181 [locus_tag=FCU26_0186] [protein=putative conserved mce associated transmembrane protein] [protein_id=QCU59600.1] [location=207684..208652] [gbkey=CDS]		322			[locus_tag=FCU26_0186]
28.7682	28.2527	29.6184	29.2021	29.7877	29.8856			1	0.999	7	81	81	81	11	11	10	16	16	17	756510000	859468000	1047620000	578052000	1026100000	861871000	0.758748	0.159241	-0.745403	-1.65003	lcl|CP039850.1_prot_QCU59601.1_182	lcl|CP039850.1_prot_QCU59601.1_182 [locus_tag=FCU26_0187] [protein=putative conserved mce associated protein] [protein_id=QCU59601.1] [location=208649..209203] [gbkey=CDS]	lcl|CP039850.1_prot_QCU59601.1_182 [locus_tag=FCU26_0187] [protein=putative conserved mce associated protein] [protein_id=QCU59601.1] [location=208649..209203] [gbkey=CDS]		184			[locus_tag=FCU26_0187]
28.1368	28.0507	28.9851	28.7878	28.594	28.6513			1	0.999	12	160	160	160	19	20	16	34	40	31	698516000	577160000	541011000	1494660000	1083590000	877117000	0.399699	0.428158	-0.286809	-0.944524	lcl|CP039850.1_prot_QCU59602.1_183	lcl|CP039850.1_prot_QCU59602.1_183 [locus_tag=FCU26_0188] [protein=putative conserved MCE associated membrane protein] [protein_id=QCU59602.1] [location=209170..209904] [gbkey=CDS]	lcl|CP039850.1_prot_QCU59602.1_183 [locus_tag=FCU26_0188] [protein=putative conserved MCE associated membrane protein] [protein_id=QCU59602.1] [location=209170..209904] [gbkey=CDS]		244			[locus_tag=FCU26_0188]
28.2664	28.0518	27.244	28.6598	28.6408	28.9965	+	Delta_76_WT	1	0.999	8	45	45	45	8	10	5	7	6	9	241122000	276538000	363347000	353513000	743210000	602641000	1.2874	0.0460096	-0.911622	-2.74584	lcl|CP039850.1_prot_QCU59603.1_184	lcl|CP039850.1_prot_QCU59603.1_184 [gene=lprO] [locus_tag=FCU26_0189] [protein=Putative lipoprotein lprO] [protein_id=QCU59603.1] [location=complement(209935..211044)] [gbkey=CDS]	lcl|CP039850.1_prot_QCU59603.1_184 [gene=lprO] [locus_tag=FCU26_0189] [protein=Putative lipoprotein lprO] [protein_id=QCU59603.1] [location=complement(209935..211044)] [gbkey=CDS]		369			[gene=lprO]
27.6458	27.9803	27.7558	28.5721	29.0531	29.6127	+	Delta_76_WT	1	0.999	11	119	119	119	8	13	5	27	27	39	435725000	397783000	336205000	766971000	941981000	1654650000	1.81485	0.0191504	-1.28533	-4.06259	lcl|CP039850.1_prot_QCU59604.1_185	lcl|CP039850.1_prot_QCU59604.1_185 [locus_tag=FCU26_0190] [protein=putative conserved transmembrane protein] [protein_id=QCU59604.1] [location=complement(211124..212482)] [gbkey=CDS]	lcl|CP039850.1_prot_QCU59604.1_185 [locus_tag=FCU26_0190] [protein=putative conserved transmembrane protein] [protein_id=QCU59604.1] [location=complement(211124..212482)] [gbkey=CDS]		452			[locus_tag=FCU26_0190]
23.5478	24.4097	24.8972	28.2394	28.132	29.2384	+	Delta_76_WT	1	0.999	6	23	23	23	1	1	1	5	6	9	3316380	10978400	82019900	204542000	820362000	605837000	2.88612	0.00986047	-4.25165	-8.03869	lcl|CP039850.1_prot_QCU59606.1_187	lcl|CP039850.1_prot_QCU59606.1_187 [gene=sigG] [locus_tag=FCU26_0192] [protein=putative alternative rna polymerase sigma factor sigG] [protein_id=QCU59606.1] [location=complement(213260..214372)] [gbkey=CDS]	lcl|CP039850.1_prot_QCU59606.1_187 [gene=sigG] [locus_tag=FCU26_0192] [protein=putative alternative rna polymerase sigma factor sigG] [protein_id=QCU59606.1] [location=complement(213260..214372)] [gbkey=CDS]		370			[gene=sigG]
29.938	29.8495	29.4664	30.1762	30.982	30.616	+	Delta_76_WT	1	0.999	14	237	237	237	26	32	21	54	47	57	1817770000	2156950000	594380000	1881600000	5336460000	2928360000	1.42562	0.0351262	-0.840143	-3.06349	lcl|CP039850.1_prot_QCU59607.1_188	lcl|CP039850.1_prot_QCU59607.1_188 [locus_tag=FCU26_0193] [protein=putative lysophospholipase] [protein_id=QCU59607.1] [location=214320..215159] [gbkey=CDS]	lcl|CP039850.1_prot_QCU59607.1_188 [locus_tag=FCU26_0193] [protein=putative lysophospholipase] [protein_id=QCU59607.1] [location=214320..215159] [gbkey=CDS]		279			[locus_tag=FCU26_0193]
26.0815	26.5223	26.0826	28.4131	31.2096	31.0365	+	Delta_76_WT	1	0.999	6	67	67	67	6	10	5	15	17	14	165758000	152362000	120777000	591651000	3618940000	1942040000	1.91669	0.0194127	-3.99093	-4.35446	lcl|CP039850.1_prot_QCU59608.1_189	lcl|CP039850.1_prot_QCU59608.1_189 [locus_tag=FCU26_0194] [protein=hypothetical protein] [protein_id=QCU59608.1] [location=215201..215950] [gbkey=CDS]	lcl|CP039850.1_prot_QCU59608.1_189 [locus_tag=FCU26_0194] [protein=hypothetical protein] [protein_id=QCU59608.1] [location=215201..215950] [gbkey=CDS]		249			[locus_tag=FCU26_0194]
26.0067	26.2033	25.5711	27.4001	28.9628	28.2407	+	Delta_76_WT	1	0.999	3	32	32	32	6	4	2	7	6	7	110736000	96353400	16281200	316585000	688033000	613660000	2.01622	0.0170349	-2.27413	-4.6539	lcl|CP039850.1_prot_QCU59609.1_190	lcl|CP039850.1_prot_QCU59609.1_190 [locus_tag=FCU26_0195] [protein=hypothetical protein] [protein_id=QCU59609.1] [location=215947..216456] [gbkey=CDS]	lcl|CP039850.1_prot_QCU59609.1_190 [locus_tag=FCU26_0195] [protein=hypothetical protein] [protein_id=QCU59609.1] [location=215947..216456] [gbkey=CDS]		169			[locus_tag=FCU26_0195]
27.545	27.5325	25.3066	27.8739	28.3569	28.6662			1	0.999	6	45	45	45	7	6	2	9	11	10	351877000	332755000	0	523571000	694890000	928208000	0.900823	0.107646	-1.50428	-1.93111	lcl|CP039850.1_prot_QCU59611.1_192	lcl|CP039850.1_prot_QCU59611.1_192 [locus_tag=FCU26_0197] [protein=putative o-methyltransferase] [protein_id=QCU59611.1] [location=218937..219599] [gbkey=CDS]	lcl|CP039850.1_prot_QCU59611.1_192 [locus_tag=FCU26_0197] [protein=putative o-methyltransferase] [protein_id=QCU59611.1] [location=218937..219599] [gbkey=CDS]		220			[locus_tag=FCU26_0197]
29.0029	29.2255	29.0879	29.6608	30.2583	30.0805	+	Delta_76_WT	1	0.999	17	224	224	224	30	33	24	46	48	43	884768000	668373000	857332000	1338100000	2864410000	2111510000	2.04435	0.0167953	-0.894417	-4.7412	lcl|CP039850.1_prot_QCU59613.1_194	lcl|CP039850.1_prot_QCU59613.1_194 [gene=ilvD] [locus_tag=FCU26_0199] [protein=putative dihydroxy-acid dehydratase ilvD (DAD)] [protein_id=QCU59613.1] [location=complement(220228..221955)] [gbkey=CDS]	lcl|CP039850.1_prot_QCU59613.1_194 [gene=ilvD] [locus_tag=FCU26_0199] [protein=putative dihydroxy-acid dehydratase ilvD (DAD)] [protein_id=QCU59613.1] [location=complement(220228..221955)] [gbkey=CDS]		575			[gene=ilvD]
30.5462	30.528	29.3484	30.277	30.2664	30.3405			1	0.999	12	417	417	417	62	64	48	66	80	97	3819800000	4045130000	1425100000	2188640000	1143060000	1346000000	0.143741	0.77223	-0.153753	-0.387353	lcl|CP039850.1_prot_QCU59616.1_197	lcl|CP039850.1_prot_QCU59616.1_197 [locus_tag=FCU26_0202] [protein=hypothetical protein] [protein_id=QCU59616.1] [location=223839..224897] [gbkey=CDS]	lcl|CP039850.1_prot_QCU59616.1_197 [locus_tag=FCU26_0202] [protein=hypothetical protein] [protein_id=QCU59616.1] [location=223839..224897] [gbkey=CDS]		352			[locus_tag=FCU26_0202]
28.0911	27.8774	27.8661	28.7062	28.3097	28.1934	+	Delta_76_WT	1	0.999	5	90	90	90	10	8	12	21	18	21	431445000	367803000	383335000	731982000	449403000	409016000	1.25347	0.0491972	-0.458275	-2.67033	lcl|CP039850.1_prot_QCU59623.1_204	lcl|CP039850.1_prot_QCU59623.1_204 [locus_tag=FCU26_0209] [protein=putative conserved membrane protein] [protein_id=QCU59623.1] [location=236786..237445] [gbkey=CDS]	lcl|CP039850.1_prot_QCU59623.1_204 [locus_tag=FCU26_0209] [protein=putative conserved membrane protein] [protein_id=QCU59623.1] [location=236786..237445] [gbkey=CDS]		219			[locus_tag=FCU26_0209]
27.7095	28.3764	25.5086	27.7535	27.4445	27.4771			1	0.999	7	56	56	56	6	3	0	15	13	19	372636000	345684000	0	341757000	344146000	270218000	0.15445	0.756312	-0.360195	-0.413083	lcl|CP039850.1_prot_QCU59624.1_205	lcl|CP039850.1_prot_QCU59624.1_205 [locus_tag=FCU26_0210] [protein=putative conserved transmembrane protein] [protein_id=QCU59624.1] [location=237442..238131] [gbkey=CDS]	lcl|CP039850.1_prot_QCU59624.1_205 [locus_tag=FCU26_0210] [protein=putative conserved transmembrane protein] [protein_id=QCU59624.1] [location=237442..238131] [gbkey=CDS]		229			[locus_tag=FCU26_0210]
27.576	27.6599	27.7619	24.9795	27.1181	26.8244			1	0.999	4	19	19	19	4	6	4	0	2	3	307617000	519030000	231597000	45241200	282335000	168814000	0.946707	0.0973117	1.35865	2.02342	lcl|CP039850.1_prot_QCU59625.1_206	lcl|CP039850.1_prot_QCU59625.1_206 [locus_tag=FCU26_0211] [protein=hypothetical protein] [protein_id=QCU59625.1] [location=complement(238128..238631)] [gbkey=CDS]	lcl|CP039850.1_prot_QCU59625.1_206 [locus_tag=FCU26_0211] [protein=hypothetical protein] [protein_id=QCU59625.1] [location=complement(238128..238631)] [gbkey=CDS]		167			[locus_tag=FCU26_0211]
27.242	27.6097	24.4126	28.1154	28.2588	27.9225			1	0.999	15	52	52	52	2	6	2	14	12	16	140127000	463219000	213246000	677835000	790243000	609322000	0.760348	0.158447	-1.67747	-1.65317	lcl|CP039850.1_prot_QCU59626.1_207	lcl|CP039850.1_prot_QCU59626.1_207 [gene=mmpL11] [locus_tag=FCU26_0212] [protein=putative conserved transmembrane transport protein mmpL11] [protein_id=QCU59626.1] [location=complement(238628..241528)] [gbkey=CDS]	lcl|CP039850.1_prot_QCU59626.1_207 [gene=mmpL11] [locus_tag=FCU26_0212] [protein=putative conserved transmembrane transport protein mmpL11] [protein_id=QCU59626.1] [location=complement(238628..241528)] [gbkey=CDS]		966			[gene=mmpL11]
24.4194	25.4784	24.7841	26.9288	27.7385	26.5954	+	Delta_76_WT	1	0.999	2	13	13	13	0	0	1	4	4	4	0	0	31340100	173735000	435115000	136928000	2.05296	0.0165254	-2.19359	-4.76817	lcl|CP039850.1_prot_QCU59629.1_210	lcl|CP039850.1_prot_QCU59629.1_210 [locus_tag=FCU26_0215] [protein=putative conserved transmembrane protein] [protein_id=QCU59629.1] [location=243620..244723] [gbkey=CDS]	lcl|CP039850.1_prot_QCU59629.1_210 [locus_tag=FCU26_0215] [protein=putative conserved transmembrane protein] [protein_id=QCU59629.1] [location=243620..244723] [gbkey=CDS]		367			[locus_tag=FCU26_0215]
27.9861	28.4712	28.9635	28.5715	28.5071	29.0615			1	0.999	27	238	238	238	30	49	25	41	43	50	400628000	427381000	506316000	431585000	420529000	554300000	0.292336	0.559521	-0.239822	-0.722248	lcl|CP039850.1_prot_QCU59630.1_211	lcl|CP039850.1_prot_QCU59630.1_211 [gene=mmpL3] [locus_tag=FCU26_0216] [protein=Conserved transmembrane transport protein mmpL3] [protein_id=QCU59630.1] [location=complement(244720..247554)] [gbkey=CDS]	lcl|CP039850.1_prot_QCU59630.1_211 [gene=mmpL3] [locus_tag=FCU26_0216] [protein=Conserved transmembrane transport protein mmpL3] [protein_id=QCU59630.1] [location=complement(244720..247554)] [gbkey=CDS]		944			[gene=mmpL3]
27.9107	28.1199	27.8775	27.9365	27.541	27.5668			1	0.999	16	120	120	120	23	27	18	12	18	22	444646000	500612000	493323000	477901000	133125000	381374000	0.904167	0.106785	0.287929	1.93781	lcl|CP039850.1_prot_QCU59635.1_216	lcl|CP039850.1_prot_QCU59635.1_216 [gene=pckA] [locus_tag=FCU26_0221] [protein=putative phosphoenolpyruvate carboxykinase pckA] [protein_id=QCU59635.1] [location=252018..253838] [gbkey=CDS]	lcl|CP039850.1_prot_QCU59635.1_216 [gene=pckA] [locus_tag=FCU26_0221] [protein=putative phosphoenolpyruvate carboxykinase pckA] [protein_id=QCU59635.1] [location=252018..253838] [gbkey=CDS]		606			[gene=pckA]
27.3372	27.3172	25.976	27.2262	27.0914	27.8365			1	0.999	11	51	51	51	5	7	4	11	14	10	242717000	307505000	29778800	240830000	241786000	291951000	0.429735	0.393848	-0.507935	-1.005	lcl|CP039850.1_prot_QCU59638.1_219	lcl|CP039850.1_prot_QCU59638.1_219 [gene=fadD4] [locus_tag=FCU26_0224] [protein=putative fatty-acid-CoA ligase fadD4] [protein_id=QCU59638.1] [location=256300..257913] [gbkey=CDS]	lcl|CP039850.1_prot_QCU59638.1_219 [gene=fadD4] [locus_tag=FCU26_0224] [protein=putative fatty-acid-CoA ligase fadD4] [protein_id=QCU59638.1] [location=256300..257913] [gbkey=CDS]		537			[gene=fadD4]
25.7687	26.6831	25.8075	28.8588	30.2346	29.6218	+	Delta_76_WT	1	0.999	11	56	56	56	4	5	2	18	15	12	325769000	264564000	3017300	28060400	583539000	561225000	2.66044	0.00932308	-3.48531	-7.00564	lcl|CP039850.1_prot_QCU59639.1_220	lcl|CP039850.1_prot_QCU59639.1_220 [gene=fadE3] [locus_tag=FCU26_0225] [protein=putative acyl-CoA dehydrogenase fadE3] [protein_id=QCU59639.1] [location=complement(257955..259121)] [gbkey=CDS]	lcl|CP039850.1_prot_QCU59639.1_220 [gene=fadE3] [locus_tag=FCU26_0225] [protein=putative acyl-CoA dehydrogenase fadE3] [protein_id=QCU59639.1] [location=complement(257955..259121)] [gbkey=CDS]		388			[gene=fadE3]
28.9772	29.0089	28.6821	29.5063	30.0389	29.7883	+	Delta_76_WT	1	0.999	14	193	193	193	19	21	30	40	48	35	736620000	917505000	458106000	1642200000	4509230000	2550510000	2.05783	0.0166747	-0.88841	-4.78348	lcl|CP039850.1_prot_QCU59640.1_221	lcl|CP039850.1_prot_QCU59640.1_221 [locus_tag=FCU26_0226] [protein=hypothetical protein] [protein_id=QCU59640.1] [location=259178..260191] [gbkey=CDS]	lcl|CP039850.1_prot_QCU59640.1_221 [locus_tag=FCU26_0226] [protein=hypothetical protein] [protein_id=QCU59640.1] [location=259178..260191] [gbkey=CDS]		337			[locus_tag=FCU26_0226]
24.1059	24.5352	25.9264	27.8457	27.9245	28.5337	+	Delta_76_WT	1	0.999	6	30	30	30	0	0	0	9	14	7	0	0	0	325000000	400213000	556951000	2.27131	0.0157333	-3.24545	-5.49257	lcl|CP039850.1_prot_QCU59641.1_222	lcl|CP039850.1_prot_QCU59641.1_222 [gene=lipW] [locus_tag=FCU26_0227] [protein=putative esterase lipW] [protein_id=QCU59641.1] [location=complement(260188..261096)] [gbkey=CDS]	lcl|CP039850.1_prot_QCU59641.1_222 [gene=lipW] [locus_tag=FCU26_0227] [protein=putative esterase lipW] [protein_id=QCU59641.1] [location=complement(260188..261096)] [gbkey=CDS]		302			[gene=lipW]
28.9326	28.7861	28.8473	29.8745	30.099	29.7251	+	Delta_76_WT	1	0.999	19	224	224	224	23	27	15	52	55	52	596370000	565053000	412103000	1029900000	2743600000	2943760000	3.06419	0.00572308	-1.04421	-8.94864	lcl|CP039850.1_prot_QCU59651.1_232	lcl|CP039850.1_prot_QCU59651.1_232 [locus_tag=FCU26_0237] [protein=putative conserved membrane protein] [protein_id=QCU59651.1] [location=complement(269937..271202)] [gbkey=CDS]	lcl|CP039850.1_prot_QCU59651.1_232 [locus_tag=FCU26_0237] [protein=putative conserved membrane protein] [protein_id=QCU59651.1] [location=complement(269937..271202)] [gbkey=CDS]		421			[locus_tag=FCU26_0237]
23.9146	25.1743	27.1685	25.8792	27.975	27.1516			1	0.999	4	20	20	20	2	3	4	3	5	3	2277720	100559000	53130900	77805000	353942000	214077000	0.633204	0.219601	-1.58279	-1.40508	lcl|CP039850.1_prot_QCU59653.1_234	lcl|CP039850.1_prot_QCU59653.1_234 [locus_tag=FCU26_0239] [protein=putative conserved membrane protein] [protein_id=QCU59653.1] [location=complement(272669..273349)] [gbkey=CDS]	lcl|CP039850.1_prot_QCU59653.1_234 [locus_tag=FCU26_0239] [protein=putative conserved membrane protein] [protein_id=QCU59653.1] [location=complement(272669..273349)] [gbkey=CDS]		226			[locus_tag=FCU26_0239]
26.9747	25.6218	26.8364	27.4981	29.6508	28.2079			1	0.999	4	29	29	29	7	5	3	7	3	4	316511000	101867000	75060900	410588000	659299000	446691000	1.21231	0.0533975	-1.97462	-2.57991	lcl|CP039850.1_prot_QCU59654.1_235	lcl|CP039850.1_prot_QCU59654.1_235 [gene=php] [locus_tag=FCU26_0240] [protein=putative phosphotriesterase php] [protein_id=QCU59654.1] [location=complement(273346..274326)] [gbkey=CDS]	lcl|CP039850.1_prot_QCU59654.1_235 [gene=php] [locus_tag=FCU26_0240] [protein=putative phosphotriesterase php] [protein_id=QCU59654.1] [location=complement(273346..274326)] [gbkey=CDS]		326			[gene=php]
28.2022	28.4485	26.8085	28.2476	27.8714	28.201			1	0.999	14	58	58	58	11	9	3	11	11	13	660009000	501072000	130138000	490716000	332616000	580789000	0.212394	0.66876	-0.286919	-0.547413	lcl|CP039850.1_prot_QCU59655.1_236	lcl|CP039850.1_prot_QCU59655.1_236 [gene=fadE4] [locus_tag=FCU26_0241] [protein=putative acyl-CoA dehydrogenase fadE4] [protein_id=QCU59655.1] [location=274421..276127] [gbkey=CDS]	lcl|CP039850.1_prot_QCU59655.1_236 [gene=fadE4] [locus_tag=FCU26_0241] [protein=putative acyl-CoA dehydrogenase fadE4] [protein_id=QCU59655.1] [location=274421..276127] [gbkey=CDS]		568			[gene=fadE4]
29.0563	29.1388	29.5795	30.6031	30.906	31.0733	+	Delta_76_WT	1	0.999	14	153	153	153	26	28	23	24	25	27	1350720000	1081360000	783106000	1476000000	1363580000	958760000	2.77837	0.0104615	-1.6026	-7.52967	lcl|CP039850.1_prot_QCU59658.1_239	lcl|CP039850.1_prot_QCU59658.1_239 [gene=gabD1] [locus_tag=FCU26_0244] [protein=succinate-semialdehyde dehydrogenase (nadp) dependent (ssdh) gabD1] [protein_id=QCU59658.1] [location=complement(277968..279503)] [gbkey=CDS]	lcl|CP039850.1_prot_QCU59658.1_239 [gene=gabD1] [locus_tag=FCU26_0244] [protein=succinate-semialdehyde dehydrogenase (nadp) dependent (ssdh) gabD1] [protein_id=QCU59658.1] [location=complement(277968..279503)] [gbkey=CDS]		511			[gene=gabD1]
24.4667	24.6828	25.781	26.7983	29.4446	30.1827	+	Delta_76_WT	1	0.999	6	21	21	21	1	3	1	5	4	7	1932150	191831000	0	216041000	450651000	591831000	1.59101	0.025124	-3.83171	-3.46739	lcl|CP039850.1_prot_QCU59660.1_241	lcl|CP039850.1_prot_QCU59660.1_241 [locus_tag=FCU26_0246] [protein=conserved transmembrane protein] [protein_id=QCU59660.1] [location=complement(281012..285214)] [gbkey=CDS]	lcl|CP039850.1_prot_QCU59660.1_241 [locus_tag=FCU26_0246] [protein=conserved transmembrane protein] [protein_id=QCU59660.1] [location=complement(281012..285214)] [gbkey=CDS]		1400			[locus_tag=FCU26_0246]
28.549	28.8537	29.0489	28.8132	28.9829	29.1073			1	0.999	7	123	123	123	19	21	17	23	21	22	523069000	576625000	609550000	581424000	728590000	1179510000	0.37445	0.454494	-0.150595	-0.893202	lcl|CP039850.1_prot_QCU59662.1_243	lcl|CP039850.1_prot_QCU59662.1_243 [gene=lpqI] [locus_tag=FCU26_0248] [protein=lipoprotein lpqI] [protein_id=QCU59662.1] [location=285549..286715] [gbkey=CDS]	lcl|CP039850.1_prot_QCU59662.1_243 [gene=lpqI] [locus_tag=FCU26_0248] [protein=lipoprotein lpqI] [protein_id=QCU59662.1] [location=285549..286715] [gbkey=CDS]		388			[gene=lpqI]
26.6153	26.172	26.9852	25.661	26.0781	26.7682			1	0.999	5	23	23	23	4	4	3	3	4	5	93106000	154424000	126606000	45394000	243575000	283223000	0.455363	0.364422	0.421766	1.05617	lcl|CP039850.1_prot_QCU59663.1_244	lcl|CP039850.1_prot_QCU59663.1_244 [locus_tag=FCU26_0249] [protein=transcriptional regulatory protein] [protein_id=QCU59663.1] [location=286791..287405] [gbkey=CDS]	lcl|CP039850.1_prot_QCU59663.1_244 [locus_tag=FCU26_0249] [protein=transcriptional regulatory protein] [protein_id=QCU59663.1] [location=286791..287405] [gbkey=CDS]		204			[locus_tag=FCU26_0249]
31.388	31.2399	32.5027	31.3724	31.8375	31.5011			1	0.999	10	198	198	198	32	35	27	36	35	33	2338230000	1796620000	2656650000	3356990000	19056400000	19115600000	0.120907	0.803383	0.139838	0.331374	lcl|CP039850.1_prot_QCU59666.1_247	lcl|CP039850.1_prot_QCU59666.1_247 [locus_tag=FCU26_0252] [protein=hypothetical protein] [protein_id=QCU59666.1] [location=complement(288175..289017)] [gbkey=CDS]	lcl|CP039850.1_prot_QCU59666.1_247 [locus_tag=FCU26_0252] [protein=hypothetical protein] [protein_id=QCU59666.1] [location=complement(288175..289017)] [gbkey=CDS]		280			[locus_tag=FCU26_0252]
32.0504	31.9288	31.8098	32.2452	32.3598	32.4669	+	Delta_76_WT	1	0.999	28	848	848	848	134	140	125	156	152	141	8313880000	7360040000	4873650000	11160300000	10036400000	8448940000	1.97486	0.01697	-0.427669	-4.52769	lcl|CP039850.1_prot_QCU59667.1_248	lcl|CP039850.1_prot_QCU59667.1_248 [gene=fabG4] [locus_tag=FCU26_0253] [protein=putative 3-oxoacyl-(acyl-carrier protein) reductase fabG4] [protein_id=QCU59667.1] [location=complement(289028..290392)] [gbkey=CDS]	lcl|CP039850.1_prot_QCU59667.1_248 [gene=fabG4] [locus_tag=FCU26_0253] [protein=putative 3-oxoacyl-(acyl-carrier protein) reductase fabG4] [protein_id=QCU59667.1] [location=complement(289028..290392)] [gbkey=CDS]		454			[gene=fabG4]
30.3589	30.5336	29.8935	30.9057	31.0809	31.2958	+	Delta_76_WT	1	0.999	17	471	471	471	54	67	75	91	95	89	2704620000	3023860000	1595690000	4041590000	7377400000	6811930000	1.70055	0.022768	-0.832129	-3.75115	lcl|CP039850.1_prot_QCU59668.1_249	lcl|CP039850.1_prot_QCU59668.1_249 [gene=fadA2] [locus_tag=FCU26_0254] [protein=putative acetyl-CoA acyltransferase fadA2] [protein_id=QCU59668.1] [location=290534..291856] [gbkey=CDS]	lcl|CP039850.1_prot_QCU59668.1_249 [gene=fadA2] [locus_tag=FCU26_0254] [protein=putative acetyl-CoA acyltransferase fadA2] [protein_id=QCU59668.1] [location=290534..291856] [gbkey=CDS]		440			[gene=fadA2]
28.4601	28.4392	28.2321	28.508	29.0805	28.8438			1	0.999	20	283	256	283	42	58	27	47	55	54	668639000	669184000	889100000	858570000	1038250000	1045320000	1.12457	0.0652845	-0.433589	-2.39127	lcl|CP039850.1_prot_QCU59669.1_250	lcl|CP039850.1_prot_QCU59669.1_250 [gene=fadE5] [locus_tag=FCU26_0255] [protein=putative acyl-CoA dehydrogenase fadE5] [protein_id=QCU59669.1] [location=complement(292162..293997)] [gbkey=CDS]	lcl|CP039850.1_prot_QCU59669.1_250 [gene=fadE5] [locus_tag=FCU26_0255] [protein=putative acyl-CoA dehydrogenase fadE5] [protein_id=QCU59669.1] [location=complement(292162..293997)] [gbkey=CDS]		611			[gene=fadE5]
27.7171	28.2908	24.6004	27.4012	28.5036	28.103			1	0.999	4	37	37	37	7	4	1	10	11	4	430720000	543699000	105313000	294728000	870713000	472800000	0.403131	0.424231	-1.13313	-0.951464	lcl|CP039850.1_prot_QCU59670.1_251	lcl|CP039850.1_prot_QCU59670.1_251 [locus_tag=FCU26_0256] [protein=Putative oxidoreductase] [protein_id=QCU59670.1] [location=294369..294857] [gbkey=CDS]	lcl|CP039850.1_prot_QCU59670.1_251 [locus_tag=FCU26_0256] [protein=Putative oxidoreductase] [protein_id=QCU59670.1] [location=294369..294857] [gbkey=CDS]		162			[locus_tag=FCU26_0256]
30.2724	30.3546	29.9955	31.341	31.422	30.6138	+	Delta_76_WT	1	0.999	16	290	290	290	41	41	39	59	59	51	1648390000	2465230000	1904000000	4578630000	8520750000	2735860000	1.52016	0.0281991	-0.918101	-3.29095	lcl|CP039850.1_prot_QCU59672.1_253	lcl|CP039850.1_prot_QCU59672.1_253 [locus_tag=FCU26_0258] [protein=putative succinate dehydrogenase (iron-sulfur subunit)] [protein_id=QCU59672.1] [location=complement(296480..297226)] [gbkey=CDS]	lcl|CP039850.1_prot_QCU59672.1_253 [locus_tag=FCU26_0258] [protein=putative succinate dehydrogenase (iron-sulfur subunit)] [protein_id=QCU59672.1] [location=complement(296480..297226)] [gbkey=CDS]		248			[locus_tag=FCU26_0258]
29.6836	29.7616	29.2375	30.4202	30.8396	30.5234	+	Delta_76_WT	1	0.999	29	522	522	522	69	72	36	100	113	132	2225520000	1883590000	1060750000	4373770000	3405990000	3351100000	2.12811	0.01712	-1.03349	-5.00852	lcl|CP039850.1_prot_QCU59673.1_254	lcl|CP039850.1_prot_QCU59673.1_254 [locus_tag=FCU26_0259] [protein=putative succinate dehydrogenase (iron-sulfur subunit)] [protein_id=QCU59673.1] [location=complement(297227..299167)] [gbkey=CDS]	lcl|CP039850.1_prot_QCU59673.1_254 [locus_tag=FCU26_0259] [protein=putative succinate dehydrogenase (iron-sulfur subunit)] [protein_id=QCU59673.1] [location=complement(297227..299167)] [gbkey=CDS]		646			[locus_tag=FCU26_0259]
29.0894	28.6072	27.4809	28.878	29.3866	29.2865			1	0.999	4	54	54	54	7	8	8	9	9	13	1057780000	687637000	326042000	978367000	1378900000	981799000	0.722023	0.1751	-0.79118	-1.5782	lcl|CP039850.1_prot_QCU59674.1_255	lcl|CP039850.1_prot_QCU59674.1_255 [locus_tag=FCU26_0260] [protein=Putative succinate dehydrogenase (membrane anchor subunit)] [protein_id=QCU59674.1] [location=complement(299198..300019)] [gbkey=CDS]	lcl|CP039850.1_prot_QCU59674.1_255 [locus_tag=FCU26_0260] [protein=Putative succinate dehydrogenase (membrane anchor subunit)] [protein_id=QCU59674.1] [location=complement(299198..300019)] [gbkey=CDS]		273			[locus_tag=FCU26_0260]
26.545	27.6006	27.6279	26.2975	25.668	26.8114			1	0.999	6	22	22	22	4	8	7	3	0	0	178483000	338863000	151834000	146103000	15780800	0	0.961965	0.094602	0.998856	2.05433	lcl|CP039850.1_prot_QCU59675.1_256	lcl|CP039850.1_prot_QCU59675.1_256 [locus_tag=FCU26_0261] [protein=hypothetical protein] [protein_id=QCU59675.1] [location=complement(300099..300392)] [gbkey=CDS]	lcl|CP039850.1_prot_QCU59675.1_256 [locus_tag=FCU26_0261] [protein=hypothetical protein] [protein_id=QCU59675.1] [location=complement(300099..300392)] [gbkey=CDS]		97			[locus_tag=FCU26_0261]
30.094	30.1092	29.1192	28.524	29.1794	29.1559			1	0.999	7	96	96	96	25	27	14	12	9	9	1897270000	1320010000	1537440000	681920000	856416000	701319000	0.98284	0.0899627	0.821054	2.09678	lcl|CP039850.1_prot_QCU59676.1_257	lcl|CP039850.1_prot_QCU59676.1_257 [gene=hsp] [locus_tag=FCU26_0262] [protein=Heat shock protein hsp] [protein_id=QCU59676.1] [location=complement(300537..301016)] [gbkey=CDS]	lcl|CP039850.1_prot_QCU59676.1_257 [gene=hsp] [locus_tag=FCU26_0262] [protein=Heat shock protein hsp] [protein_id=QCU59676.1] [location=complement(300537..301016)] [gbkey=CDS]		159			[gene=hsp]
24.3046	25.1348	25.744	27.1282	27.4656	27.5295	+	Delta_76_WT	1	0.999	8	26	26	26	0	0	0	7	8	11	0	0	0	66333200	429571000	267458000	2.21961	0.0163137	-2.3133	-5.31372	lcl|CP039850.1_prot_QCU59677.1_258	lcl|CP039850.1_prot_QCU59677.1_258 [gene=nirB] [locus_tag=FCU26_0263] [protein=nitrite reductase (NAD(P)H) large subunit (fad flavoprotein) nirB] [protein_id=QCU59677.1] [location=301230..303791] [gbkey=CDS]	lcl|CP039850.1_prot_QCU59677.1_258 [gene=nirB] [locus_tag=FCU26_0263] [protein=nitrite reductase (NAD(P)H) large subunit (fad flavoprotein) nirB] [protein_id=QCU59677.1] [location=301230..303791] [gbkey=CDS]		853			[gene=nirB]
25.1053	24.8477	25.1456	27.1532	27.0002	27.3087	+	Delta_76_WT	1	0.999	10	25	25	25	0	1	0	4	11	9	8347420	44631000	0	350121000	298056000	385538000	4.09653	0.0103333	-2.12116	-16.4442	lcl|CP039850.1_prot_QCU59680.1_261	lcl|CP039850.1_prot_QCU59680.1_261 [gene=cobQ1] [locus_tag=FCU26_0266] [protein=Putative cobyric acid synthase cobQ1] [protein_id=QCU59680.1] [location=complement(304738..306222)] [gbkey=CDS]	lcl|CP039850.1_prot_QCU59680.1_261 [gene=cobQ1] [locus_tag=FCU26_0266] [protein=Putative cobyric acid synthase cobQ1] [protein_id=QCU59680.1] [location=complement(304738..306222)] [gbkey=CDS]		494			[gene=cobQ1]
27.155	27.1972	27.6366	25.1528	25.8101	26.8318	+	Delta_76_WT	1	0.999	3	15	15	15	6	6	2	0	0	1	346326000	358684000	250437000	0	0	67701400	1.2802	0.0465263	1.39804	2.72975	lcl|CP039850.1_prot_QCU59681.1_262	lcl|CP039850.1_prot_QCU59681.1_262 [gene=PPE2] [locus_tag=FCU26_0267] [protein=PPE family protein] [protein_id=QCU59681.1] [location=complement(306241..307911)] [gbkey=CDS]	lcl|CP039850.1_prot_QCU59681.1_262 [gene=PPE2] [locus_tag=FCU26_0267] [protein=PPE family protein] [protein_id=QCU59681.1] [location=complement(306241..307911)] [gbkey=CDS]		556			[gene=PPE2]
21.5331	24.4863	25.7502	29.9485	31.0901	30.8749	+	Delta_76_WT	1	0.999	19	132	132	132	2	1	1	39	43	46	4091440	3244610	3246490	713706000	4864580000	2618340000	2.17837	0.0168145	-6.71464	-5.17442	lcl|CP039850.1_prot_QCU59685.1_266	lcl|CP039850.1_prot_QCU59685.1_266 [locus_tag=FCU26_0271] [protein=putative transcriptional regulatory protein] [protein_id=QCU59685.1] [location=complement(309878..311023)] [gbkey=CDS]	lcl|CP039850.1_prot_QCU59685.1_266 [locus_tag=FCU26_0271] [protein=putative transcriptional regulatory protein] [protein_id=QCU59685.1] [location=complement(309878..311023)] [gbkey=CDS]		381			[locus_tag=FCU26_0271]
27.331	27.4725	27.9044	27.1536	27.6464	27.928			1	0.999	17	113	113	113	18	17	19	19	19	21	274485000	252838000	331697000	253299000	684944000	447940000	0.00771678	0.988218	-0.00668208	-0.0234848	lcl|CP039850.1_prot_QCU59691.1_272	lcl|CP039850.1_prot_QCU59691.1_272 [gene=oplA] [locus_tag=FCU26_0277] [protein=putative 5-oxoprolinase oplA] [protein_id=QCU59691.1] [location=complement(315889..319518)] [gbkey=CDS]	lcl|CP039850.1_prot_QCU59691.1_272 [gene=oplA] [locus_tag=FCU26_0277] [protein=putative 5-oxoprolinase oplA] [protein_id=QCU59691.1] [location=complement(315889..319518)] [gbkey=CDS]		1209			[gene=oplA]
21.2329	25.0125	25.2223	24.4961	27.8438	27.8154			1	0.999	5	12	12	12	0	1	0	4	4	3	2727170	36266000	0	99811100	346348000	164853000	0.782242	0.148061	-2.8959	-1.69612	lcl|CP039850.1_prot_QCU59694.1_275	lcl|CP039850.1_prot_QCU59694.1_275 [locus_tag=FCU26_0280] [protein=hypothetical protein] [protein_id=QCU59694.1] [location=complement(321702..322895)] [gbkey=CDS]	lcl|CP039850.1_prot_QCU59694.1_275 [locus_tag=FCU26_0280] [protein=hypothetical protein] [protein_id=QCU59694.1] [location=complement(321702..322895)] [gbkey=CDS]		397			[locus_tag=FCU26_0280]
29.8421	29.9604	30.0902	30.8223	30.8344	30.8286	+	Delta_76_WT	1	0.999	25	317	317	317	42	37	33	66	67	72	854056000	949666000	1128710000	3041000000	8438650000	6135840000	3.56537	0.0103333	-0.864209	-12.0492	lcl|CP039850.1_prot_QCU59695.1_276	lcl|CP039850.1_prot_QCU59695.1_276 [gene=fadD2] [locus_tag=FCU26_0281] [protein=putative fatty-acid-CoA ligase fadD2] [protein_id=QCU59695.1] [location=322931..324613] [gbkey=CDS]	lcl|CP039850.1_prot_QCU59695.1_276 [gene=fadD2] [locus_tag=FCU26_0281] [protein=putative fatty-acid-CoA ligase fadD2] [protein_id=QCU59695.1] [location=322931..324613] [gbkey=CDS]		560			[gene=fadD2]
27.917	27.9881	27.8498	28.1082	28.2525	28			1	0.999	13	110	110	110	15	15	10	19	27	24	331072000	356897000	261125000	311583000	338407000	265942000	1.13965	0.0623721	-0.201918	-2.42333	lcl|CP039850.1_prot_QCU59696.1_277	lcl|CP039850.1_prot_QCU59696.1_277 [gene=fadE6] [locus_tag=FCU26_0282] [protein=putative acyl-CoA dehydrogenase fadE6] [protein_id=QCU59696.1] [location=complement(324630..326825)] [gbkey=CDS]	lcl|CP039850.1_prot_QCU59696.1_277 [gene=fadE6] [locus_tag=FCU26_0282] [protein=putative acyl-CoA dehydrogenase fadE6] [protein_id=QCU59696.1] [location=complement(324630..326825)] [gbkey=CDS]		731			[gene=fadE6]
24.1336	24.5228	26.1297	25.4818	27.4851	27.186			1	0.999	5	14	14	14	1	1	1	3	4	4	33566300	4533700	0	34939900	99656000	168384000	0.959168	0.0950128	-1.78896	-2.04865	lcl|CP039850.1_prot_QCU59697.1_278	lcl|CP039850.1_prot_QCU59697.1_278 [locus_tag=FCU26_0283] [protein=Hypothetical protein] [protein_id=QCU59697.1] [location=complement(326939..328072)] [gbkey=CDS]	lcl|CP039850.1_prot_QCU59697.1_278 [locus_tag=FCU26_0283] [protein=Hypothetical protein] [protein_id=QCU59697.1] [location=complement(326939..328072)] [gbkey=CDS]		377			[locus_tag=FCU26_0283]
28.1819	28.1655	27.5335	24.9288	26.7745	27.8605			1	0.999	7	39	30	39	13	11	9	2	2	2	602052000	390573000	323951000	38820300	226031000	411345000	0.749363	0.1637	1.43902	1.63165	lcl|CP039850.1_prot_QCU59703.1_284	lcl|CP039850.1_prot_QCU59703.1_284 [locus_tag=FCU26_0289] [protein=Conserved hypothetical protein,antitoxin] [protein_id=QCU59703.1] [location=complement(331524..331781)] [gbkey=CDS]	lcl|CP039850.1_prot_QCU59703.1_284 [locus_tag=FCU26_0289] [protein=Conserved hypothetical protein,antitoxin] [protein_id=QCU59703.1] [location=complement(331524..331781)] [gbkey=CDS]		85			[locus_tag=FCU26_0289]
28.853	29.2963	28.3284	29.2231	29.9522	29.6237			1	0.999	17	247	247	247	34	40	19	44	52	58	576699000	978799000	218782000	541043000	1375610000	736271000	1.03748	0.0812941	-0.773753	-2.20897	lcl|CP039850.1_prot_QCU59708.1_290	lcl|CP039850.1_prot_QCU59708.1_290 [locus_tag=FCU26_0295] [protein=hypothetical protein] [protein_id=QCU59708.1] [location=342258..343166] [gbkey=CDS]	lcl|CP039850.1_prot_QCU59708.1_290 [locus_tag=FCU26_0295] [protein=hypothetical protein] [protein_id=QCU59708.1] [location=342258..343166] [gbkey=CDS]		302			[locus_tag=FCU26_0295]
28.3654	28.5257	27.9336	28.4366	28.8372	28.8609			1	0.999	17	188	188	188	31	32	18	35	28	44	454617000	587921000	211981000	661790000	1624500000	1135280000	0.909574	0.105459	-0.436679	-1.94865	lcl|CP039850.1_prot_QCU59709.1_291	lcl|CP039850.1_prot_QCU59709.1_291 [locus_tag=FCU26_0296] [protein=hypothetical protein] [protein_id=QCU59709.1] [location=343390..345285] [gbkey=CDS]	lcl|CP039850.1_prot_QCU59709.1_291 [locus_tag=FCU26_0296] [protein=hypothetical protein] [protein_id=QCU59709.1] [location=343390..345285] [gbkey=CDS]		631			[locus_tag=FCU26_0296]
28.4406	28.4642	28.4762	28.6877	29.0192	28.8713	+	Delta_76_WT	1	0.999	18	194	194	194	28	29	23	32	43	39	630227000	807956000	713581000	895953000	930362000	937707000	1.84174	0.0190251	-0.399111	-4.13829	lcl|CP039850.1_prot_QCU59710.1_292	lcl|CP039850.1_prot_QCU59710.1_292 [locus_tag=FCU26_0297] [protein=putative conserved membrane protein] [protein_id=QCU59710.1] [location=345282..346898] [gbkey=CDS]	lcl|CP039850.1_prot_QCU59710.1_292 [locus_tag=FCU26_0297] [protein=putative conserved membrane protein] [protein_id=QCU59710.1] [location=345282..346898] [gbkey=CDS]		538			[locus_tag=FCU26_0297]
29.5506	29.6464	29.2877	29.7495	29.8593	29.9374	+	Delta_76_WT	1	0.999	41	471	471	471	68	73	56	80	93	101	483221000	527297000	96594300	826440000	1842760000	2900750000	1.37346	0.0385162	-0.353839	-2.94166	lcl|CP039850.1_prot_QCU59711.1_293	lcl|CP039850.1_prot_QCU59711.1_293 [locus_tag=FCU26_0298] [protein=putative conserved membrane protein] [protein_id=QCU59711.1] [location=346895..350887] [gbkey=CDS]	lcl|CP039850.1_prot_QCU59711.1_293 [locus_tag=FCU26_0298] [protein=putative conserved membrane protein] [protein_id=QCU59711.1] [location=346895..350887] [gbkey=CDS]		1330			[locus_tag=FCU26_0298]
26.2625	26.4848	26.31	24.6312	26.5571	27.0714			1	0.999	2	14	14	14	4	3	2	1	2	2	116310000	156608000	119586000	32980000	114472000	151603000	0.131099	0.790239	0.265902	0.356558	lcl|CP039850.1_prot_QCU59713.1_295	lcl|CP039850.1_prot_QCU59713.1_295 [gene=PPE4] [locus_tag=FCU26_0300] [protein=PPE family protein] [protein_id=QCU59713.1] [location=351195..352736] [gbkey=CDS]	lcl|CP039850.1_prot_QCU59713.1_295 [gene=PPE4] [locus_tag=FCU26_0300] [protein=PPE family protein] [protein_id=QCU59713.1] [location=351195..352736] [gbkey=CDS]		513			[gene=PPE4]
28.273	28.0707	25.5577	28.6571	28.0189	28.6705			1	0.999	2	48	48	48	11	11	2	9	9	6	580811000	650567000	403124000	671216000	460705000	714359000	0.567416	0.266039	-1.14839	-1.27679	lcl|CP039850.1_prot_QCU59717.1_299	lcl|CP039850.1_prot_QCU59717.1_299 [locus_tag=FCU26_0304] [protein=putative conserved transmembrane protein] [protein_id=QCU59717.1] [location=354343..355761] [gbkey=CDS]	lcl|CP039850.1_prot_QCU59717.1_299 [locus_tag=FCU26_0304] [protein=putative conserved transmembrane protein] [protein_id=QCU59717.1] [location=354343..355761] [gbkey=CDS]		472			[locus_tag=FCU26_0304]
26.4816	27.769	27.771	27.5564	28.0033	28.0659			1	0.999	7	50	50	50	5	12	3	11	11	8	257352000	300236000	89210900	534155000	576204000	584302000	0.511038	0.311063	-0.534657	-1.16629	lcl|CP039850.1_prot_QCU59718.1_300	lcl|CP039850.1_prot_QCU59718.1_300 [locus_tag=FCU26_0305] [protein=putative protease precursor] [protein_id=QCU59718.1] [location=355758..357143] [gbkey=CDS]	lcl|CP039850.1_prot_QCU59718.1_300 [locus_tag=FCU26_0305] [protein=putative protease precursor] [protein_id=QCU59718.1] [location=355758..357143] [gbkey=CDS]		461			[locus_tag=FCU26_0305]
29.118	29.1474	28.6567	29.8556	29.6613	30.0621	+	Delta_76_WT	1	0.999	8	98	98	98	11	17	14	20	18	18	860051000	820270000	397450000	1749000000	2386250000	2806160000	1.96742	0.017434	-0.885617	-4.50527	lcl|CP039850.1_prot_QCU59719.1_301	lcl|CP039850.1_prot_QCU59719.1_301 [locus_tag=FCU26_0306] [protein=putative conserved transmembrane protein] [protein_id=QCU59719.1] [location=357140..358135] [gbkey=CDS]	lcl|CP039850.1_prot_QCU59719.1_301 [locus_tag=FCU26_0306] [protein=putative conserved transmembrane protein] [protein_id=QCU59719.1] [location=357140..358135] [gbkey=CDS]		331			[locus_tag=FCU26_0306]
27.6402	27.6272	25.2687	26.9541	27.3322	27.4028			1	0.999	5	32	32	32	6	8	2	2	8	6	317280000	321457000	96161700	145122000	275742000	264874000	0.182943	0.71119	-0.384348	-0.480099	lcl|CP039850.1_prot_QCU59720.1_302	lcl|CP039850.1_prot_QCU59720.1_302 [locus_tag=FCU26_0307] [protein=hypothetical protein] [protein_id=QCU59720.1] [location=complement(358122..359324)] [gbkey=CDS]	lcl|CP039850.1_prot_QCU59720.1_302 [locus_tag=FCU26_0307] [protein=hypothetical protein] [protein_id=QCU59720.1] [location=complement(358122..359324)] [gbkey=CDS]		400			[locus_tag=FCU26_0307]
23.0063	27.4366	25.1517	27.976	28.3289	28.2967			1	0.999	7	37	37	37	1	3	0	10	11	12	129666000	64838400	0	621045000	771370000	828252000	1.0994	0.0687119	-3.00231	-2.33811	lcl|CP039850.1_prot_QCU59722.1_304	lcl|CP039850.1_prot_QCU59722.1_304 [locus_tag=FCU26_0309] [protein=hypothetical protein] [protein_id=QCU59722.1] [location=complement(360205..361008)] [gbkey=CDS]	lcl|CP039850.1_prot_QCU59722.1_304 [locus_tag=FCU26_0309] [protein=hypothetical protein] [protein_id=QCU59722.1] [location=complement(360205..361008)] [gbkey=CDS]		267			[locus_tag=FCU26_0309]
26.7994	27.3561	24.7965	26.6901	26.7609	27.2182			1	0.999	7	27	27	27	3	3	4	5	6	6	217844000	293655000	0	218975000	272139000	391090000	0.291445	0.560651	-0.572405	-0.72035	lcl|CP039850.1_prot_QCU59723.1_305	lcl|CP039850.1_prot_QCU59723.1_305 [locus_tag=FCU26_0310] [protein=putative sulfatase] [protein_id=QCU59723.1] [location=complement(361018..362415)] [gbkey=CDS]	lcl|CP039850.1_prot_QCU59723.1_305 [locus_tag=FCU26_0310] [protein=putative sulfatase] [protein_id=QCU59723.1] [location=complement(361018..362415)] [gbkey=CDS]		465			[locus_tag=FCU26_0310]
28.5924	28.6699	26.7153	28.2231	30.1356	30.217			1	0.999	4	52	52	52	11	9	1	7	12	12	427303000	553816000	164612000	475961000	1848380000	1279100000	0.773812	0.152426	-1.53272	-1.67957	lcl|CP039850.1_prot_QCU59728.1_310	lcl|CP039850.1_prot_QCU59728.1_310 [locus_tag=FCU26_0315] [protein=hypothetical protein] [protein_id=QCU59728.1] [location=365349..365774] [gbkey=CDS]	lcl|CP039850.1_prot_QCU59728.1_310 [locus_tag=FCU26_0315] [protein=hypothetical protein] [protein_id=QCU59728.1] [location=365349..365774] [gbkey=CDS]		141			[locus_tag=FCU26_0315]
27.8464	27.995	28.0224	28.58	28.8274	28.6851	+	Delta_76_WT	1	0.999	12	90	90	90	10	6	4	26	24	20	299559000	279307000	144786000	694274000	1875110000	1337690000	2.92705	0.0108718	-0.742874	-8.24004	lcl|CP039850.1_prot_QCU59730.1_312	lcl|CP039850.1_prot_QCU59730.1_312 [locus_tag=FCU26_0317] [protein=putative dehydrogenase/reductase] [protein_id=QCU59730.1] [location=366540..367448] [gbkey=CDS]	lcl|CP039850.1_prot_QCU59730.1_312 [locus_tag=FCU26_0317] [protein=putative dehydrogenase/reductase] [protein_id=QCU59730.1] [location=366540..367448] [gbkey=CDS]		302			[locus_tag=FCU26_0317]
27.3043	28.3219	28.1462	29.1905	32.5778	30.0261			1	0.999	5	43	43	43	4	11	3	9	8	8	71871200	311488000	136456000	629295000	3566400000	1663140000	1.17923	0.0577914	-2.67398	-2.50818	lcl|CP039850.1_prot_QCU59734.1_316	lcl|CP039850.1_prot_QCU59734.1_316 [locus_tag=FCU26_0321] [protein=Hypothetical protein] [protein_id=QCU59734.1] [location=complement(377832..378314)] [gbkey=CDS]	lcl|CP039850.1_prot_QCU59734.1_316 [locus_tag=FCU26_0321] [protein=Hypothetical protein] [protein_id=QCU59734.1] [location=complement(377832..378314)] [gbkey=CDS]		160			[locus_tag=FCU26_0321]
28.1662	29.0047	29.6584	29.4297	29.2129	29.5494			1	0.999	2	41	41	41	6	6	6	7	8	8	406633000	579029000	1009380000	881932000	862440000	992736000	0.439992	0.381211	-0.454258	-1.02552	lcl|CP039850.1_prot_QCU59735.1_317	lcl|CP039850.1_prot_QCU59735.1_317 [locus_tag=FCU26_0322] [protein=putative conserved integral membrane protein] [protein_id=QCU59735.1] [location=378372..379088] [gbkey=CDS]	lcl|CP039850.1_prot_QCU59735.1_317 [locus_tag=FCU26_0322] [protein=putative conserved integral membrane protein] [protein_id=QCU59735.1] [location=378372..379088] [gbkey=CDS]		238			[locus_tag=FCU26_0322]
30.1516	30.5933	29.8405	30.5808	29.3309	29.7872			1	0.999	3	111	111	111	12	18	15	17	23	26	1925780000	2709380000	1606080000	2440200000	945063000	1263110000	0.279291	0.576239	0.29545	0.694378	lcl|CP039850.1_prot_QCU59736.1_318	lcl|CP039850.1_prot_QCU59736.1_318 [locus_tag=FCU26_0323] [protein=putative conserved exported protein] [protein_id=QCU59736.1] [location=379190..379846] [gbkey=CDS]	lcl|CP039850.1_prot_QCU59736.1_318 [locus_tag=FCU26_0323] [protein=putative conserved exported protein] [protein_id=QCU59736.1] [location=379190..379846] [gbkey=CDS]		218			[locus_tag=FCU26_0323]
28.4582	27.9168	25.6652	28.8009	28.6483	28.9338			1	0.999	3	26	26	26	4	4	1	5	7	5	596212000	384791000	0	746976000	692863000	796641000	0.776557	0.151304	-1.44759	-1.68496	lcl|CP039850.1_prot_QCU59740.1_322	lcl|CP039850.1_prot_QCU59740.1_322 [locus_tag=FCU26_0327] [protein=hypothetical protein] [protein_id=QCU59740.1] [location=383749..384135] [gbkey=CDS]	lcl|CP039850.1_prot_QCU59740.1_322 [locus_tag=FCU26_0327] [protein=hypothetical protein] [protein_id=QCU59740.1] [location=383749..384135] [gbkey=CDS]		128			[locus_tag=FCU26_0327]
21.6862	22.3897	25.4522	24.6991	26.9863	27.4965			1	0.999	2	9	9	9	1	2	0	2	2	2	6046990	9483740	0	46146600	222741000	318179000	1.0492	0.0782332	-3.21796	-2.23325	lcl|CP039850.1_prot_QCU59741.1_323	lcl|CP039850.1_prot_QCU59741.1_323 [locus_tag=FCU26_0328] [protein=putative conserved membrane protein] [protein_id=QCU59741.1] [location=complement(384138..384800)] [gbkey=CDS]	lcl|CP039850.1_prot_QCU59741.1_323 [locus_tag=FCU26_0328] [protein=putative conserved membrane protein] [protein_id=QCU59741.1] [location=complement(384138..384800)] [gbkey=CDS]		220			[locus_tag=FCU26_0328]
33.2143	32.862	31.2902	32.9246	34.2396	33.3032			1	0.999	11	354	354	354	54	70	33	54	71	72	11466000000	5931850000	10641400000	4999700000	43340000000	30790600000	0.660402	0.203814	-1.03363	-1.45805	lcl|CP039850.1_prot_QCU59742.1_324	lcl|CP039850.1_prot_QCU59742.1_324 [locus_tag=FCU26_0329] [protein=putative beta-1,3-glucanase precursor] [protein_id=QCU59742.1] [location=384861..385745] [gbkey=CDS]	lcl|CP039850.1_prot_QCU59742.1_324 [locus_tag=FCU26_0329] [protein=putative beta-1,3-glucanase precursor] [protein_id=QCU59742.1] [location=384861..385745] [gbkey=CDS]		294			[locus_tag=FCU26_0329]
27.2191	27.9284	28.1954	27.6918	27.6099	27.3716			1	0.999	4	35	35	35	4	5	9	5	7	5	277455000	391821000	453923000	324423000	471947000	451306000	0.294817	0.556969	0.223159	0.727523	lcl|CP039850.1_prot_QCU59743.1_325	lcl|CP039850.1_prot_QCU59743.1_325 [locus_tag=FCU26_0330] [protein=putative muconolactone isomerase] [protein_id=QCU59743.1] [location=385794..386408] [gbkey=CDS]	lcl|CP039850.1_prot_QCU59743.1_325 [locus_tag=FCU26_0330] [protein=putative muconolactone isomerase] [protein_id=QCU59743.1] [location=385794..386408] [gbkey=CDS]		204			[locus_tag=FCU26_0330]
31.3742	31.4595	30.6112	30.9766	31.3156	30.9426			1	0.999	10	114	114	114	19	16	20	21	21	17	722887000	627448000	276014000	832931000	3320800000	1819770000	0.084197	0.862394	0.0700855	0.237739	lcl|CP039850.1_prot_QCU59744.1_326	lcl|CP039850.1_prot_QCU59744.1_326 [gene=glpQ2] [locus_tag=FCU26_0331] [protein=Putative glycerophosphoryl diester phosphodiesterase glpQ2] [protein_id=QCU59744.1] [location=complement(386432..387202)] [gbkey=CDS]	lcl|CP039850.1_prot_QCU59744.1_326 [gene=glpQ2] [locus_tag=FCU26_0331] [protein=Putative glycerophosphoryl diester phosphodiesterase glpQ2] [protein_id=QCU59744.1] [location=complement(386432..387202)] [gbkey=CDS]		256			[gene=glpQ2]
27.2522	27.5788	25.3234	26.9297	27.9702	28.4879			1	0.999	5	26	26	26	6	8	1	3	5	3	126796000	135131000	32118300	99148600	324399000	447680000	0.570875	0.262909	-1.07783	-1.28355	lcl|CP039850.1_prot_QCU59757.1_339	lcl|CP039850.1_prot_QCU59757.1_339 [locus_tag=FCU26_0345] [protein=putative dehydrogenase/reductase] [protein_id=QCU59757.1] [location=397460..398626] [gbkey=CDS]	lcl|CP039850.1_prot_QCU59757.1_339 [locus_tag=FCU26_0345] [protein=putative dehydrogenase/reductase] [protein_id=QCU59757.1] [location=397460..398626] [gbkey=CDS]		388			[locus_tag=FCU26_0345]
27.674	27.7726	25.4053	28.3062	28.1921	28.6697			1	0.999	5	50	50	50	5	8	2	14	11	10	506762000	553326000	97728200	777899000	396791000	1033850000	0.84975	0.122883	-1.43872	-1.82934	lcl|CP039850.1_prot_QCU59758.1_340	lcl|CP039850.1_prot_QCU59758.1_340 [locus_tag=FCU26_0346] [protein=hypothetical protein] [protein_id=QCU59758.1] [location=398701..399486] [gbkey=CDS]	lcl|CP039850.1_prot_QCU59758.1_340 [locus_tag=FCU26_0346] [protein=hypothetical protein] [protein_id=QCU59758.1] [location=398701..399486] [gbkey=CDS]		261			[locus_tag=FCU26_0346]
28.2959	28.6889	29.0699	27.7914	28.6966	28.9076			1	0.999	5	80	80	80	13	16	8	14	15	14	374112000	640589000	500059000	230998000	609964000	929211000	0.207981	0.675774	0.219714	0.537441	lcl|CP039850.1_prot_QCU59759.1_341	lcl|CP039850.1_prot_QCU59759.1_341 [locus_tag=FCU26_0347] [protein=Hypothetical protein] [protein_id=QCU59759.1] [location=399513..399887] [gbkey=CDS]	lcl|CP039850.1_prot_QCU59759.1_341 [locus_tag=FCU26_0347] [protein=Hypothetical protein] [protein_id=QCU59759.1] [location=399513..399887] [gbkey=CDS]		124			[locus_tag=FCU26_0347]
28.1372	28.5044	25.591	28.9134	29.1254	28.3982			1	0.999	6	52	52	52	11	10	0	9	12	10	416047000	741918000	0	785713000	1124460000	706568000	0.676326	0.195525	-1.40147	-1.48907	lcl|CP039850.1_prot_QCU59760.1_342	lcl|CP039850.1_prot_QCU59760.1_342 [gene=rmlA] [locus_tag=FCU26_0348] [protein=putative glucose-1-phosphate thymidylyltransferase rmlA] [protein_id=QCU59760.1] [location=399917..400783] [gbkey=CDS]	lcl|CP039850.1_prot_QCU59760.1_342 [gene=rmlA] [locus_tag=FCU26_0348] [protein=putative glucose-1-phosphate thymidylyltransferase rmlA] [protein_id=QCU59760.1] [location=399917..400783] [gbkey=CDS]		288			[gene=rmlA]
28.4829	28.4293	27.5884	27.6923	28.1684	28.4397			1	0.999	9	53	53	53	10	9	5	11	10	8	618981000	634889000	301340000	375566000	476445000	611338000	0.0639829	0.88989	0.066728	0.183935	lcl|CP039850.1_prot_QCU59763.1_345	lcl|CP039850.1_prot_QCU59763.1_345 [gene=aspC] [locus_tag=FCU26_0351] [protein=putative aspartate aminotransferase aspC] [protein_id=QCU59763.1] [location=complement(403132..404421)] [gbkey=CDS]	lcl|CP039850.1_prot_QCU59763.1_345 [gene=aspC] [locus_tag=FCU26_0351] [protein=putative aspartate aminotransferase aspC] [protein_id=QCU59763.1] [location=complement(403132..404421)] [gbkey=CDS]		429			[gene=aspC]
27.8217	28.4827	28.9646	29.5617	30.0401	30.3269	+	Delta_76_WT	1	0.999	22	210	210	210	20	26	18	48	52	46	531387000	383123000	314586000	659382000	2165910000	2319830000	1.75174	0.0215851	-1.55327	-3.8886	lcl|CP039850.1_prot_QCU59764.1_346	lcl|CP039850.1_prot_QCU59764.1_346 [locus_tag=FCU26_0352] [protein=Putative iron-sulfur-binding reductase] [protein_id=QCU59764.1] [location=complement(404452..407100)] [gbkey=CDS]	lcl|CP039850.1_prot_QCU59764.1_346 [locus_tag=FCU26_0352] [protein=Putative iron-sulfur-binding reductase] [protein_id=QCU59764.1] [location=complement(404452..407100)] [gbkey=CDS]		882			[locus_tag=FCU26_0352]
31.4134	30.4348	31.117	29.2019	29.4267	31.2323			1	0.999	1	75	75	75	24	12	17	8	5	9	4430060000	2083350000	3251700000	783937000	755704000	4122190000	0.665473	0.201353	1.03477	1.46792	lcl|CP039850.1_prot_QCU59767.1_349	lcl|CP039850.1_prot_QCU59767.1_349 [gene=iniB] [locus_tag=FCU26_0355] [protein=Isoniazid inducible gene protein iniB] [protein_id=QCU59767.1] [location=410621..412060] [gbkey=CDS]	lcl|CP039850.1_prot_QCU59767.1_349 [gene=iniB] [locus_tag=FCU26_0355] [protein=Isoniazid inducible gene protein iniB] [protein_id=QCU59767.1] [location=410621..412060] [gbkey=CDS]		479			[gene=iniB]
27.5251	27.9287	27.5074	27.935	28.1959	28.1614	+	Delta_76_WT	1	0.999	13	107	107	107	16	14	5	21	31	20	364002000	484812000	350386000	500046000	531744000	469940000	1.29909	0.0441563	-0.443708	-2.77207	lcl|CP039850.1_prot_QCU59768.1_350	lcl|CP039850.1_prot_QCU59768.1_350 [gene=iniA] [locus_tag=FCU26_0356] [protein=Isoniazid inducible gene protein iniA] [protein_id=QCU59768.1] [location=412097..414019] [gbkey=CDS]	lcl|CP039850.1_prot_QCU59768.1_350 [gene=iniA] [locus_tag=FCU26_0356] [protein=Isoniazid inducible gene protein iniA] [protein_id=QCU59768.1] [location=412097..414019] [gbkey=CDS]		640			[gene=iniA]
29.7434	29.8853	29.5662	29.2065	29.8607	29.5531			1	0.999	14	144	144	144	20	25	31	20	22	26	1458010000	2133550000	708373000	1166890000	1198830000	872152000	0.383114	0.445463	0.19155	0.910868	lcl|CP039850.1_prot_QCU59769.1_351	lcl|CP039850.1_prot_QCU59769.1_351 [gene=iniC] [locus_tag=FCU26_0357] [protein=Isoniazid inducible gene protein iniC] [protein_id=QCU59769.1] [location=414016..415497] [gbkey=CDS]	lcl|CP039850.1_prot_QCU59769.1_351 [gene=iniC] [locus_tag=FCU26_0357] [protein=Isoniazid inducible gene protein iniC] [protein_id=QCU59769.1] [location=414016..415497] [gbkey=CDS]		493			[gene=iniC]
27.6277	27.5462	24.9004	27.9702	27.1201	26.6137			1	0.999	4	40	40	40	6	7	3	6	8	10	398388000	310483000	97360300	514220000	279016000	324696000	0.215628	0.66304	-0.543245	-0.554695	lcl|CP039850.1_prot_QCU59770.1_352	lcl|CP039850.1_prot_QCU59770.1_352 [gene=lpqJ] [locus_tag=FCU26_0358] [protein=putative lipoprotein lpqJ] [protein_id=QCU59770.1] [location=complement(415640..416200)] [gbkey=CDS]	lcl|CP039850.1_prot_QCU59770.1_352 [gene=lpqJ] [locus_tag=FCU26_0358] [protein=putative lipoprotein lpqJ] [protein_id=QCU59770.1] [location=complement(415640..416200)] [gbkey=CDS]		186			[gene=lpqJ]
24.8592	24.2425	24.8753	27.5751	27.1743	27.8013	+	Delta_76_WT	1	0.999	6	24	24	27	0	0	2	8	11	6	0	50339900	74353500	241810000	165874000	265960000	3.29983	0.0093	-2.85785	-10.2989	lcl|CP039850.1_prot_QCU59772.1_354	lcl|CP039850.1_prot_QCU59772.1_354 [gene=ansP2] [locus_tag=FCU26_0360] [protein=putative l-asparagine permease ansP2] [protein_id=QCU59772.1] [location=complement(416761..418224)] [gbkey=CDS]	lcl|CP039850.1_prot_QCU59772.1_354 [gene=ansP2] [locus_tag=FCU26_0360] [protein=putative l-asparagine permease ansP2] [protein_id=QCU59772.1] [location=complement(416761..418224)] [gbkey=CDS]		487			[gene=ansP2]
26.8318	27.0151	26.6655	27.2985	27.1539	27.5645	+	Delta_76_WT	1	0.999	8	40	40	40	6	6	4	7	8	9	199797000	255162000	166987000	444526000	374308000	492685000	1.48027	0.031936	-0.501479	-3.19392	lcl|CP039850.1_prot_QCU59773.1_355	lcl|CP039850.1_prot_QCU59773.1_355 [locus_tag=FCU26_0361] [protein=putative conserved membrane protein] [protein_id=QCU59773.1] [location=418563..419549] [gbkey=CDS]	lcl|CP039850.1_prot_QCU59773.1_355 [locus_tag=FCU26_0361] [protein=putative conserved membrane protein] [protein_id=QCU59773.1] [location=418563..419549] [gbkey=CDS]		328			[locus_tag=FCU26_0361]
33.1531	32.9586	33.1149	33.0448	33.3775	33.308			1	0.999	45	1558	1558	1558	239	249	256	284	267	263	15826200000	26813800000	4981250000	6652520000	32179100000	25078600000	0.645616	0.212856	-0.167908	-1.42925	lcl|CP039850.1_prot_QCU59776.1_358	lcl|CP039850.1_prot_QCU59776.1_358 [gene=dnaK] [locus_tag=FCU26_0364] [protein=putative chaperone protein dnaK] [protein_id=QCU59776.1] [location=421094..422971] [gbkey=CDS]	lcl|CP039850.1_prot_QCU59776.1_358 [gene=dnaK] [locus_tag=FCU26_0364] [protein=putative chaperone protein dnaK] [protein_id=QCU59776.1] [location=421094..422971] [gbkey=CDS]		625			[gene=dnaK]
30.4109	30.4628	31.1861	29.6592	29.7959	30.3879			1	0.999	15	428	428	428	66	88	67	68	65	74	4348420000	4905840000	6046320000	1120560000	1639080000	2039920000	1.03402	0.0819785	0.738911	2.20182	lcl|CP039850.1_prot_QCU59777.1_359	lcl|CP039850.1_prot_QCU59777.1_359 [gene=grpE] [locus_tag=FCU26_0365] [protein=putative grpE protein (hsp-70 cofactor)] [protein_id=QCU59777.1] [location=422968..423675] [gbkey=CDS]	lcl|CP039850.1_prot_QCU59777.1_359 [gene=grpE] [locus_tag=FCU26_0365] [protein=putative grpE protein (hsp-70 cofactor)] [protein_id=QCU59777.1] [location=422968..423675] [gbkey=CDS]		235			[gene=grpE]
29.2127	29.3069	29.511	29.4897	29.4652	29.485			1	0.999	20	275	275	275	38	44	35	47	56	55	1361210000	1290670000	2086960000	1503150000	1131050000	1833280000	0.704544	0.183417	-0.13643	-1.54408	lcl|CP039850.1_prot_QCU59778.1_360	lcl|CP039850.1_prot_QCU59778.1_360 [gene=dnaJ1] [locus_tag=FCU26_0366] [protein=putative chaperone protein dnaJ1] [protein_id=QCU59778.1] [location=423711..424898] [gbkey=CDS]	lcl|CP039850.1_prot_QCU59778.1_360 [gene=dnaJ1] [locus_tag=FCU26_0366] [protein=putative chaperone protein dnaJ1] [protein_id=QCU59778.1] [location=423711..424898] [gbkey=CDS]		395			[gene=dnaJ1]
28.7854	28.3077	25.669	27.4201	26.779	26.762			1	0.999	5	45	45	45	11	13	1	4	10	6	641708000	622063000	73995100	152384000	251274000	248109000	0.23803	0.633247	0.600344	0.604613	lcl|CP039850.1_prot_QCU59779.1_361	lcl|CP039850.1_prot_QCU59779.1_361 [gene=hspR] [locus_tag=FCU26_0367] [protein=putative heat shock protein transcriptional regulator hspR (merR family)] [protein_id=QCU59779.1] [location=424898..425278] [gbkey=CDS]	lcl|CP039850.1_prot_QCU59779.1_361 [gene=hspR] [locus_tag=FCU26_0367] [protein=putative heat shock protein transcriptional regulator hspR (merR family)] [protein_id=QCU59779.1] [location=424898..425278] [gbkey=CDS]		126			[gene=hspR]
27.3886	27.6744	27.1866	27.7374	27.9528	27.5917			1	0.999	7	60	60	60	7	12	7	9	10	15	323953000	425998000	121723000	469636000	550990000	545139000	0.911946	0.104875	-0.344102	-1.95341	lcl|CP039850.1_prot_QCU59782.1_364	lcl|CP039850.1_prot_QCU59782.1_364 [gene=purA] [locus_tag=FCU26_0370] [protein=putative adenylosuccinate synthetase purA] [protein_id=QCU59782.1] [location=complement(436616..437914)] [gbkey=CDS]	lcl|CP039850.1_prot_QCU59782.1_364 [gene=purA] [locus_tag=FCU26_0370] [protein=putative adenylosuccinate synthetase purA] [protein_id=QCU59782.1] [location=complement(436616..437914)] [gbkey=CDS]		432			[gene=purA]
27.8731	25.4191	25.6756	28.984	29.2775	28.9267	+	Delta_76_WT	1	0.999	6	31	31	31	1	3	0	8	11	8	233912000	231021000	0	630505000	721445000	506762000	1.59788	0.0247867	-2.74013	-3.48479	lcl|CP039850.1_prot_QCU59786.1_368	lcl|CP039850.1_prot_QCU59786.1_368 [locus_tag=FCU26_0374] [protein=putative conserved membrane protein] [protein_id=QCU59786.1] [location=439967..440794] [gbkey=CDS]	lcl|CP039850.1_prot_QCU59786.1_368 [locus_tag=FCU26_0374] [protein=putative conserved membrane protein] [protein_id=QCU59786.1] [location=439967..440794] [gbkey=CDS]		275			[locus_tag=FCU26_0374]
30.3377	30.5568	29.8941	30.3158	30.7407	30.9533			1	0.999	18	432	432	432	55	81	38	84	97	77	2056560000	2827660000	1738400000	1692390000	5511160000	3131990000	0.684787	0.191831	-0.407078	-1.50556	lcl|CP039850.1_prot_QCU59788.1_370	lcl|CP039850.1_prot_QCU59788.1_370 [gene=fba] [locus_tag=FCU26_0376] [protein=putative fructose-bisphosphate aldolase fba] [protein_id=QCU59788.1] [location=complement(442410..443444)] [gbkey=CDS]	lcl|CP039850.1_prot_QCU59788.1_370 [gene=fba] [locus_tag=FCU26_0376] [protein=putative fructose-bisphosphate aldolase fba] [protein_id=QCU59788.1] [location=complement(442410..443444)] [gbkey=CDS]		344			[gene=fba]
30.6318	24.9786	24.8703	27.9867	28.6005	28.0205			1	0.999	9	58	58	58	3	3	2	18	16	16	292437000	188107000	171239000	411827000	1113580000	675990000	0.29085	0.560871	-1.37567	-0.719084	lcl|CP039850.1_prot_QCU59790.1_372	lcl|CP039850.1_prot_QCU59790.1_372 [locus_tag=FCU26_0378] [protein=hypothetical protein] [protein_id=QCU59790.1] [location=complement(444212..445342)] [gbkey=CDS]	lcl|CP039850.1_prot_QCU59790.1_372 [locus_tag=FCU26_0378] [protein=hypothetical protein] [protein_id=QCU59790.1] [location=complement(444212..445342)] [gbkey=CDS]		376			[locus_tag=FCU26_0378]
24.5545	24.9958	25.0351	26.1296	27.2149	27.5669	+	Delta_76_WT	1	0.999	4	18	18	18	1	1	2	4	5	5	4585210	5157470	48105900	87601400	234493000	292556000	1.99617	0.0176431	-2.10867	-4.59239	lcl|CP039850.1_prot_QCU59791.1_373	lcl|CP039850.1_prot_QCU59791.1_373 [locus_tag=FCU26_0379] [protein=hypothetical protein] [protein_id=QCU59791.1] [location=complement(445367..445960)] [gbkey=CDS]	lcl|CP039850.1_prot_QCU59791.1_373 [locus_tag=FCU26_0379] [protein=hypothetical protein] [protein_id=QCU59791.1] [location=complement(445367..445960)] [gbkey=CDS]		197			[locus_tag=FCU26_0379]
27.4133	26.2422	26.0472	25.7799	25.4228	26.2696			1	0.999	2	30	30	30	7	7	4	4	2	6	281418000	119472000	124052000	87483300	67720200	131670000	0.687381	0.190955	0.74346	1.51061	lcl|CP039850.1_prot_QCU59792.1_374	lcl|CP039850.1_prot_QCU59792.1_374 [locus_tag=FCU26_0380] [protein=Hypothetical protein] [protein_id=QCU59792.1] [location=complement(445989..446378)] [gbkey=CDS]	lcl|CP039850.1_prot_QCU59792.1_374 [locus_tag=FCU26_0380] [protein=Hypothetical protein] [protein_id=QCU59792.1] [location=complement(445989..446378)] [gbkey=CDS]		129			[locus_tag=FCU26_0380]
30.9428	31.2381	32.9501	31.4392	30.6553	30.7342			1	0.999	3	175	175	175	28	33	39	31	23	21	1907770000	2484580000	9907250000	5074510000	8098660000	2068650000	0.497424	0.322192	0.767469	1.13947	lcl|CP039850.1_prot_QCU59804.1_386	lcl|CP039850.1_prot_QCU59804.1_386 [gene=secE2] [locus_tag=FCU26_0392] [protein=putative protein transport protein secE2] [protein_id=QCU59804.1] [location=457122..457337] [gbkey=CDS]	lcl|CP039850.1_prot_QCU59804.1_386 [gene=secE2] [locus_tag=FCU26_0392] [protein=putative protein transport protein secE2] [protein_id=QCU59804.1] [location=457122..457337] [gbkey=CDS]		71			[gene=secE2]
28.5753	28.7662	28.7903	29.1224	29.3985	29.6946	+	Delta_76_WT	1	0.999	13	150	150	150	16	19	20	28	31	36	550725000	943158000	1255620000	886345000	898549000	1239450000	1.7512	0.0215404	-0.694578	-3.88712	lcl|CP039850.1_prot_QCU59808.1_390	lcl|CP039850.1_prot_QCU59808.1_390 [locus_tag=FCU26_0396] [protein=putative conserved secreted protein] [protein_id=QCU59808.1] [location=complement(459606..460460)] [gbkey=CDS]	lcl|CP039850.1_prot_QCU59808.1_390 [locus_tag=FCU26_0396] [protein=putative conserved secreted protein] [protein_id=QCU59808.1] [location=complement(459606..460460)] [gbkey=CDS]		284			[locus_tag=FCU26_0396]
30.0637	30.2061	30.2109	30.3216	30.5555	30.3916	+	Delta_76_WT	1	0.999	43	440	440	458	75	79	64	88	81	71	1569830000	1974310000	1628100000	1760060000	2580630000	1584000000	1.4456	0.0332682	-0.262711	-3.11084	lcl|CP039850.1_prot_QCU59809.1_391	lcl|CP039850.1_prot_QCU59809.1_391 [gene=clpB] [locus_tag=FCU26_0397] [protein=putative endopeptidase ATP binding protein (chain b) clpB] [protein_id=QCU59809.1] [location=complement(460601..463147)] [gbkey=CDS]	lcl|CP039850.1_prot_QCU59809.1_391 [gene=clpB] [locus_tag=FCU26_0397] [protein=putative endopeptidase ATP binding protein (chain b) clpB] [protein_id=QCU59809.1] [location=complement(460601..463147)] [gbkey=CDS]		848			[gene=clpB]
24.5287	25.163	26.0834	25.8802	27.8505	28.5339			1	0.999	7	28	28	28	5	6	1	6	4	6	20835300	54889400	8060780	61864800	154179000	161327000	1.1122	0.0674772	-2.1632	-2.3651	lcl|CP039850.1_prot_QCU59811.1_393	lcl|CP039850.1_prot_QCU59811.1_393 [locus_tag=FCU26_0399] [protein=putative transcriptional regulatory protein] [protein_id=QCU59811.1] [location=464556..467813] [gbkey=CDS]	lcl|CP039850.1_prot_QCU59811.1_393 [locus_tag=FCU26_0399] [protein=putative transcriptional regulatory protein] [protein_id=QCU59811.1] [location=464556..467813] [gbkey=CDS]		1085			[locus_tag=FCU26_0399]
26.072	26.4767	27.0159	28.3567	28.4944	29.4417	+	Delta_76_WT	1	0.999	8	83	83	83	7	11	6	23	20	16	143370000	190778000	43677600	503395000	778976000	935831000	2.1653	0.0168968	-2.24276	-5.13085	lcl|CP039850.1_prot_QCU59813.1_395	lcl|CP039850.1_prot_QCU59813.1_395 [gene=purT] [locus_tag=FCU26_0401] [protein=putative phosphoribosylglycinamide formyltransferase 2 purT] [protein_id=QCU59813.1] [location=469482..470741] [gbkey=CDS]	lcl|CP039850.1_prot_QCU59813.1_395 [gene=purT] [locus_tag=FCU26_0401] [protein=putative phosphoribosylglycinamide formyltransferase 2 purT] [protein_id=QCU59813.1] [location=469482..470741] [gbkey=CDS]		419			[gene=purT]
28.7746	28.9025	29.4702	28.4444	29.3491	29.913			1	0.999	5	56	56	56	10	11	10	6	10	9	727482000	647249000	636252000	566562000	1521610000	1326930000	0.144776	0.77159	-0.186432	-0.389855	lcl|CP039850.1_prot_QCU59814.1_396	lcl|CP039850.1_prot_QCU59814.1_396 [locus_tag=FCU26_0402] [protein=hypothetical protein] [protein_id=QCU59814.1] [location=470738..471160] [gbkey=CDS]	lcl|CP039850.1_prot_QCU59814.1_396 [locus_tag=FCU26_0402] [protein=hypothetical protein] [protein_id=QCU59814.1] [location=470738..471160] [gbkey=CDS]		140			[locus_tag=FCU26_0402]
27.1801	27.4684	27.0348	27.418	26.7612	26.8356			1	0.999	12	48	48	48	8	11	9	6	9	5	269875000	342264000	95111700	307889000	172249000	129769000	0.38503	0.443159	0.222881	0.914767	lcl|CP039850.1_prot_QCU59815.1_397	lcl|CP039850.1_prot_QCU59815.1_397 [gene=metZ] [locus_tag=FCU26_0403] [protein=putative o-succinylhomoserine sulfhydrylase metZ] [protein_id=QCU59815.1] [location=471157..472377] [gbkey=CDS]	lcl|CP039850.1_prot_QCU59815.1_397 [gene=metZ] [locus_tag=FCU26_0403] [protein=putative o-succinylhomoserine sulfhydrylase metZ] [protein_id=QCU59815.1] [location=471157..472377] [gbkey=CDS]		406			[gene=metZ]
34.8166	34.6761	32.7294	33.0065	27.3797	27.2095			0.99	0.999	2	8	8	8	1	1	1	3	1	1	51978400000	39461000000	19285100000	1369440000	763041000	365166000	1.13498	0.0628884	4.8755	2.41339	lcl|CP039850.1_prot_QCU59816.1_398	lcl|CP039850.1_prot_QCU59816.1_398 [gene=ndhA] [locus_tag=FCU26_0404] [protein=putative membrane nadh dehydrogenase ndhA] [protein_id=QCU59816.1] [location=complement(472374..473786)] [gbkey=CDS]	lcl|CP039850.1_prot_QCU59816.1_398 [gene=ndhA] [locus_tag=FCU26_0404] [protein=putative membrane nadh dehydrogenase ndhA] [protein_id=QCU59816.1] [location=complement(472374..473786)] [gbkey=CDS]		470			[gene=ndhA]
28.3671	28.2844	27.9357	28.2414	27.5263	28.3549			1	0.999	7	33	33	33	6	5	4	5	9	4	668057000	632275000	419860000	483798000	327601000	522861000	0.20559	0.679399	0.154874	0.532021	lcl|CP039850.1_prot_QCU59818.1_400	lcl|CP039850.1_prot_QCU59818.1_400 [locus_tag=FCU26_0406] [protein=putative secreted protein] [protein_id=QCU59818.1] [location=complement(475269..475988)] [gbkey=CDS]	lcl|CP039850.1_prot_QCU59818.1_400 [locus_tag=FCU26_0406] [protein=putative secreted protein] [protein_id=QCU59818.1] [location=complement(475269..475988)] [gbkey=CDS]		239			[locus_tag=FCU26_0406]
28.8502	29.1263	28.6694	28.8673	29.074	28.7705			1	0.999	16	188	188	188	33	31	24	35	29	36	324521000	1024110000	461518000	1029500000	1286470000	1335470000	0.0470213	0.918055	-0.0220006	-0.137358	lcl|CP039850.1_prot_QCU59824.1_406	lcl|CP039850.1_prot_QCU59824.1_406 [gene=fadE7] [locus_tag=FCU26_0412] [protein=putative acyl-CoA dehydrogenase fadE7] [protein_id=QCU59824.1] [location=complement(479713..480900)] [gbkey=CDS]	lcl|CP039850.1_prot_QCU59824.1_406 [gene=fadE7] [locus_tag=FCU26_0412] [protein=putative acyl-CoA dehydrogenase fadE7] [protein_id=QCU59824.1] [location=complement(479713..480900)] [gbkey=CDS]		395			[gene=fadE7]
24.8816	25.7813	27.2218	27.3219	27.9732	27.8186			1	0.999	11	70	70	70	4	5	8	15	16	22	42357600	94993800	266983000	143559000	308284000	514900000	1.15561	0.0599443	-1.74302	-2.45741	lcl|CP039850.1_prot_QCU59829.1_411	lcl|CP039850.1_prot_QCU59829.1_411 [gene=fadD30] [locus_tag=FCU26_0417] [protein=putative fatty-acid-CoA ligase fadD30] [protein_id=QCU59829.1] [location=485123..486880] [gbkey=CDS]	lcl|CP039850.1_prot_QCU59829.1_411 [gene=fadD30] [locus_tag=FCU26_0417] [protein=putative fatty-acid-CoA ligase fadD30] [protein_id=QCU59829.1] [location=485123..486880] [gbkey=CDS]		585			[gene=fadD30]
25.3511	25.0179	25.7207	27.3191	26.857	27.6505	+	Delta_76_WT	1	0.999	3	16	16	16	0	0	2	3	6	5	0	82907400	59234900	180218000	94645000	192866000	2.47176	0.01376	-1.91232	-6.23319	lcl|CP039850.1_prot_QCU59832.1_414	lcl|CP039850.1_prot_QCU59832.1_414 [locus_tag=FCU26_0420] [protein=Beta lactamase like protein] [protein_id=QCU59832.1] [location=complement(491034..491852)] [gbkey=CDS]	lcl|CP039850.1_prot_QCU59832.1_414 [locus_tag=FCU26_0420] [protein=Beta lactamase like protein] [protein_id=QCU59832.1] [location=complement(491034..491852)] [gbkey=CDS]		272			[locus_tag=FCU26_0420]
28.4166	28.462	29.0263	28.835	29.4603	29.3003			1	0.999	13	136	136	136	18	14	11	25	33	35	390652000	450464000	443057000	389098000	562844000	442681000	0.972968	0.0909392	-0.563544	-2.07668	lcl|CP039850.1_prot_QCU59833.1_415	lcl|CP039850.1_prot_QCU59833.1_415 [gene=fgd1] [locus_tag=FCU26_0421] [protein=putative f420-dependent glucose-6-phosphate dehydrogenase fgd1] [protein_id=QCU59833.1] [location=491930..492940] [gbkey=CDS]	lcl|CP039850.1_prot_QCU59833.1_415 [gene=fgd1] [locus_tag=FCU26_0421] [protein=putative f420-dependent glucose-6-phosphate dehydrogenase fgd1] [protein_id=QCU59833.1] [location=491930..492940] [gbkey=CDS]		336			[gene=fgd1]
26.6807	27.5234	27.1997	27.4868	27.1565	26.5626			1	0.999	8	36	36	36	6	5	9	6	6	4	136359000	201358000	235203000	293590000	200998000	152078000	0.0627882	0.890359	0.0659854	0.180699	lcl|CP039850.1_prot_QCU59834.1_416	lcl|CP039850.1_prot_QCU59834.1_416 [gene=pta] [locus_tag=FCU26_0422] [protein=putative phosphate acetyltransferase pta] [protein_id=QCU59834.1] [location=492933..495005] [gbkey=CDS]	lcl|CP039850.1_prot_QCU59834.1_416 [gene=pta] [locus_tag=FCU26_0422] [protein=putative phosphate acetyltransferase pta] [protein_id=QCU59834.1] [location=492933..495005] [gbkey=CDS]		690			[gene=pta]
26.8539	26.8459	24.6367	27.9245	29.4683	29.2126	+	Delta_76_WT	1	0.999	7	46	46	46	6	7	2	8	12	11	155929000	215814000	26384900	380222000	1804790000	1266660000	1.45618	0.0330028	-2.75631	-3.13608	lcl|CP039850.1_prot_QCU59835.1_417	lcl|CP039850.1_prot_QCU59835.1_417 [gene=ackA] [locus_tag=FCU26_0423] [protein=putative acetate kinase ackA] [protein_id=QCU59835.1] [location=494998..496155] [gbkey=CDS]	lcl|CP039850.1_prot_QCU59835.1_417 [gene=ackA] [locus_tag=FCU26_0423] [protein=putative acetate kinase ackA] [protein_id=QCU59835.1] [location=494998..496155] [gbkey=CDS]		385			[gene=ackA]
28.5383	28.8931	27.9657	28.9522	29.3657	29.154			1	0.999	19	138	138	138	14	24	15	27	29	29	339934000	361626000	212046000	572771000	2273020000	1693980000	1.10109	0.0685113	-0.691608	-2.34167	lcl|CP039850.1_prot_QCU59836.1_418	lcl|CP039850.1_prot_QCU59836.1_418 [gene=pknG] [locus_tag=FCU26_0424] [protein=Serine/threonine-protein kinase pknG] [protein_id=QCU59836.1] [location=complement(496209..498461)] [gbkey=CDS]	lcl|CP039850.1_prot_QCU59836.1_418 [gene=pknG] [locus_tag=FCU26_0424] [protein=Serine/threonine-protein kinase pknG] [protein_id=QCU59836.1] [location=complement(496209..498461)] [gbkey=CDS]		750			[gene=pknG]
26.0944	27.6459	25.0111	28.9154	29.5786	29.4264	+	Delta_76_WT	1	0.999	7	31	31	31	3	4	1	9	8	6	106346000	229916000	2892200	707925000	688931000	671859000	1.74357	0.0217423	-3.05633	-3.86644	lcl|CP039850.1_prot_QCU59837.1_419	lcl|CP039850.1_prot_QCU59837.1_419 [gene=glnH] [locus_tag=FCU26_0425] [protein=putative glutamine-binding lipoprotein glnH] [protein_id=QCU59837.1] [location=complement(498461..499447)] [gbkey=CDS]	lcl|CP039850.1_prot_QCU59837.1_419 [gene=glnH] [locus_tag=FCU26_0425] [protein=putative glutamine-binding lipoprotein glnH] [protein_id=QCU59837.1] [location=complement(498461..499447)] [gbkey=CDS]		328			[gene=glnH]
28.3611	28.7551	28.1342	29.272	29.4893	29.1185	+	Delta_76_WT	1	0.999	12	74	74	74	7	6	8	17	12	24	339298000	413995000	198066000	972695000	3553810000	2297240000	1.84817	0.0193333	-0.876492	-4.15653	lcl|CP039850.1_prot_QCU59838.1_420	lcl|CP039850.1_prot_QCU59838.1_420 [locus_tag=FCU26_0426] [protein=putative conserved membrane protein] [protein_id=QCU59838.1] [location=complement(499447..500766)] [gbkey=CDS]	lcl|CP039850.1_prot_QCU59838.1_420 [locus_tag=FCU26_0426] [protein=putative conserved membrane protein] [protein_id=QCU59838.1] [location=complement(499447..500766)] [gbkey=CDS]		439			[locus_tag=FCU26_0426]
26.2879	26.4305	27.6688	26.8017	26.3444	26.6162			1	0.999	4	29	29	29	2	5	2	8	6	6	95593300	181471000	88010900	297579000	208581000	250137000	0.172027	0.727989	0.208302	0.454661	lcl|CP039850.1_prot_QCU59839.1_421	lcl|CP039850.1_prot_QCU59839.1_421 [gene=mutT3] [locus_tag=FCU26_0427] [protein=putative mutator protein mutT3] [protein_id=QCU59839.1] [location=500860..501513] [gbkey=CDS]	lcl|CP039850.1_prot_QCU59839.1_421 [gene=mutT3] [locus_tag=FCU26_0427] [protein=putative mutator protein mutT3] [protein_id=QCU59839.1] [location=500860..501513] [gbkey=CDS]		217			[gene=mutT3]
27.2352	27.6223	25.2725	27.2885	27.1005	26.8951			1	0.999	4	22	22	22	4	3	1	6	5	3	308530000	403784000	37201700	276225000	242303000	92827800	0.201427	0.685059	-0.384708	-0.522559	lcl|CP039850.1_prot_QCU59840.1_422	lcl|CP039850.1_prot_QCU59840.1_422 [gene=thiE] [locus_tag=FCU26_0428] [protein=putative thiamine-phosphate pyrophosphorylase thiE] [protein_id=QCU59840.1] [location=complement(501497..502165)] [gbkey=CDS]	lcl|CP039850.1_prot_QCU59840.1_422 [gene=thiE] [locus_tag=FCU26_0428] [protein=putative thiamine-phosphate pyrophosphorylase thiE] [protein_id=QCU59840.1] [location=complement(501497..502165)] [gbkey=CDS]		222			[gene=thiE]
28.1779	28.3662	28.6646	28.5336	28.5331	28.1827			1	0.999	11	163	163	163	20	24	22	34	32	31	450227000	603200000	553694000	614372000	682016000	552576000	0.0246407	0.953452	-0.0135231	-0.0736268	lcl|CP039850.1_prot_QCU59844.1_426	lcl|CP039850.1_prot_QCU59844.1_426 [gene=lpqL] [locus_tag=FCU26_0432] [protein=putative lipoprotein aminopeptidase lpqL] [protein_id=QCU59844.1] [location=504643..506145] [gbkey=CDS]	lcl|CP039850.1_prot_QCU59844.1_426 [gene=lpqL] [locus_tag=FCU26_0432] [protein=putative lipoprotein aminopeptidase lpqL] [protein_id=QCU59844.1] [location=504643..506145] [gbkey=CDS]		500			[gene=lpqL]
23.1065	24.2139	24.8647	26.9788	27.4322	28.7092	+	Delta_76_WT	1	0.999	10	47	47	47	1	1	0	14	15	16	16445700	0	0	272186000	380528000	242628000	2.12507	0.0170631	-3.64506	-4.99863	lcl|CP039850.1_prot_QCU59845.1_427	lcl|CP039850.1_prot_QCU59845.1_427 [gene=lpqM] [locus_tag=FCU26_0433] [protein=putative lipoprotein peptidase lpqM] [protein_id=QCU59845.1] [location=506233..507729] [gbkey=CDS]	lcl|CP039850.1_prot_QCU59845.1_427 [gene=lpqM] [locus_tag=FCU26_0433] [protein=putative lipoprotein peptidase lpqM] [protein_id=QCU59845.1] [location=506233..507729] [gbkey=CDS]		498			[gene=lpqM]
26.7987	27.4651	25.8665	27.8233	28.2029	28.3512	+	Delta_76_WT	1	0.999	5	42	42	42	5	6	3	10	6	12	246783000	235521000	53718900	321000000	500818000	547479000	1.35193	0.0397704	-1.41573	-2.89207	lcl|CP039850.1_prot_QCU59847.1_429	lcl|CP039850.1_prot_QCU59847.1_429 [locus_tag=FCU26_0435] [protein=hypothetical protein] [protein_id=QCU59847.1] [location=complement(508279..508908)] [gbkey=CDS]	lcl|CP039850.1_prot_QCU59847.1_429 [locus_tag=FCU26_0435] [protein=hypothetical protein] [protein_id=QCU59847.1] [location=complement(508279..508908)] [gbkey=CDS]		209			[locus_tag=FCU26_0435]
24.0438	24.2455	24.7014	27.2728	26.543	27.8644	+	Delta_76_WT	1	0.999	6	14	14	14	0	0	0	3	3	8	0	0	0	134301000	131335000	291121000	2.60126	0.00928671	-2.89652	-6.7549	lcl|CP039850.1_prot_QCU59848.1_430	lcl|CP039850.1_prot_QCU59848.1_430 [gene=thiD] [locus_tag=FCU26_0436] [protein=putative phosphomethylpyrimidine kinase thiD] [protein_id=QCU59848.1] [location=complement(508905..509702)] [gbkey=CDS]	lcl|CP039850.1_prot_QCU59848.1_430 [gene=thiD] [locus_tag=FCU26_0436] [protein=putative phosphomethylpyrimidine kinase thiD] [protein_id=QCU59848.1] [location=complement(508905..509702)] [gbkey=CDS]		265			[gene=thiD]
27.5039	27.2775	26.7033	26.8655	27.7558	29.0729			1	0.999	13	76	76	76	20	20	15	10	5	6	469702000	338640000	326591000	276522000	122733000	136169000	0.465723	0.355433	-0.736509	-1.07676	lcl|CP039850.1_prot_QCU59849.1_431	lcl|CP039850.1_prot_QCU59849.1_431 [gene=thiC] [locus_tag=FCU26_0437] [protein=putative thiamine biosynthesis protein thiC] [protein_id=QCU59849.1] [location=complement(509729..511372)] [gbkey=CDS]	lcl|CP039850.1_prot_QCU59849.1_431 [gene=thiC] [locus_tag=FCU26_0437] [protein=putative thiamine biosynthesis protein thiC] [protein_id=QCU59849.1] [location=complement(509729..511372)] [gbkey=CDS]		547			[gene=thiC]
22.304	23.8974	26.4855	26.3385	28.9826	28.7986			1	0.999	10	33	33	33	1	4	1	7	12	8	4291380	74022600	5414450	188703000	418154000	392256000	1.2045	0.0545273	-3.81095	-2.56291	lcl|CP039850.1_prot_QCU59851.1_433	lcl|CP039850.1_prot_QCU59851.1_433 [gene=ctpH] [locus_tag=FCU26_0439] [protein=putative metal cation transporting P-type atpase ctpH] [protein_id=QCU59851.1] [location=complement(511849..516468)] [gbkey=CDS]	lcl|CP039850.1_prot_QCU59851.1_433 [gene=ctpH] [locus_tag=FCU26_0439] [protein=putative metal cation transporting P-type atpase ctpH] [protein_id=QCU59851.1] [location=complement(511849..516468)] [gbkey=CDS]		1539			[gene=ctpH]
25.6317	26.4173	26.17	24.9614	28.7035	26.76			0.99	0.999	3	15	15	15	2	2	3	2	4	2	61985700	131001000	153150000	108541000	155003000	45020900	0.26582	0.598487	-0.735291	-0.665355	lcl|CP039850.1_prot_QCU59852.1_434	lcl|CP039850.1_prot_QCU59852.1_434 [locus_tag=FCU26_0440] [protein=putative transmembrane protein] [protein_id=QCU59852.1] [location=complement(516520..516963)] [gbkey=CDS]	lcl|CP039850.1_prot_QCU59852.1_434 [locus_tag=FCU26_0440] [protein=putative transmembrane protein] [protein_id=QCU59852.1] [location=complement(516520..516963)] [gbkey=CDS]		147			[locus_tag=FCU26_0440]
26.7675	27.6482	27.0123	29.0019	30.9799	30.988	+	Delta_76_WT	1	0.999	6	63	63	63	8	10	6	15	13	11	226005000	229224000	152790000	794326000	3968820000	2907550000	1.95699	0.0177931	-3.18056	-4.47396	lcl|CP039850.1_prot_QCU59853.1_435	lcl|CP039850.1_prot_QCU59853.1_435 [gene=xthA] [locus_tag=FCU26_0441] [protein=putative exodeoxyribonuclease III protein xthA] [protein_id=QCU59853.1] [location=complement(517164..518039)] [gbkey=CDS]	lcl|CP039850.1_prot_QCU59853.1_435 [gene=xthA] [locus_tag=FCU26_0441] [protein=putative exodeoxyribonuclease III protein xthA] [protein_id=QCU59853.1] [location=complement(517164..518039)] [gbkey=CDS]		291			[gene=xthA]
28.4601	29.2163	29.1188	28.8208	30.2167	29.8956			1	0.999	8	72	72	72	15	14	8	14	13	8	309756000	408404000	279766000	394390000	1108950000	609655000	0.667254	0.200569	-0.712602	-1.47139	lcl|CP039850.1_prot_QCU59854.1_436	lcl|CP039850.1_prot_QCU59854.1_436 [locus_tag=FCU26_0442] [protein=Hypothetical protein] [protein_id=QCU59854.1] [location=complement(518042..518950)] [gbkey=CDS]	lcl|CP039850.1_prot_QCU59854.1_436 [locus_tag=FCU26_0442] [protein=Hypothetical protein] [protein_id=QCU59854.1] [location=complement(518042..518950)] [gbkey=CDS]		302			[locus_tag=FCU26_0442]
28.391	27.6882	27.9232	27.9251	29.7382	29.7207			1	0.999	4	54	54	54	7	7	4	11	12	13	395081000	351929000	159764000	394426000	1783340000	1189350000	0.821003	0.133426	-1.12721	-1.77245	lcl|CP039850.1_prot_QCU59855.1_437	lcl|CP039850.1_prot_QCU59855.1_437 [gene=def] [locus_tag=FCU26_0443] [protein=putative polypeptide deformylase def] [protein_id=QCU59855.1] [location=complement(518950..519543)] [gbkey=CDS]	lcl|CP039850.1_prot_QCU59855.1_437 [gene=def] [locus_tag=FCU26_0443] [protein=putative polypeptide deformylase def] [protein_id=QCU59855.1] [location=complement(518950..519543)] [gbkey=CDS]		197			[gene=def]
28.9583	29.1103	28.34	25.0328	28.1307	28.2087			1	0.999	5	60	60	60	13	15	13	4	8	7	643675000	436843000	295490000	124507000	1136950000	669559000	0.715752	0.177657	1.67883	1.56595	lcl|CP039850.1_prot_QCU59856.1_438	lcl|CP039850.1_prot_QCU59856.1_438 [locus_tag=FCU26_0444] [protein=hypothetical protein] [protein_id=QCU59856.1] [location=519880..520188] [gbkey=CDS]	lcl|CP039850.1_prot_QCU59856.1_438 [locus_tag=FCU26_0444] [protein=hypothetical protein] [protein_id=QCU59856.1] [location=519880..520188] [gbkey=CDS]		102			[locus_tag=FCU26_0444]
28.8811	29.0207	29.1418	30.2912	30.3524	29.8279	+	Delta_76_WT	1	0.999	7	198	198	198	14	18	12	50	56	48	766398000	440013000	433124000	1661000000	4595330000	5445140000	2.48429	0.0119765	-1.14266	-6.28211	lcl|CP039850.1_prot_QCU59858.1_440	lcl|CP039850.1_prot_QCU59858.1_440 [gene=sodC] [locus_tag=FCU26_0446] [protein=putative periplasmic superoxide dismutase (Cu-Zn) sodC] [protein_id=QCU59858.1] [location=520747..521469] [gbkey=CDS]	lcl|CP039850.1_prot_QCU59858.1_440 [gene=sodC] [locus_tag=FCU26_0446] [protein=putative periplasmic superoxide dismutase (Cu-Zn) sodC] [protein_id=QCU59858.1] [location=520747..521469] [gbkey=CDS]		240			[gene=sodC]
26.7643	26.7152	24.4166	28.2676	28.4582	28.5486	+	Delta_76_WT	1	0.999	9	53	53	53	3	5	2	14	14	15	176677000	84954000	25156900	441002000	998200000	749858000	1.46512	0.0327862	-2.45942	-3.15746	lcl|CP039850.1_prot_QCU59859.1_441	lcl|CP039850.1_prot_QCU59859.1_441 [locus_tag=FCU26_0447] [protein=hypothetical protein] [protein_id=QCU59859.1] [location=521471..522601] [gbkey=CDS]	lcl|CP039850.1_prot_QCU59859.1_441 [locus_tag=FCU26_0447] [protein=hypothetical protein] [protein_id=QCU59859.1] [location=521471..522601] [gbkey=CDS]		376			[locus_tag=FCU26_0447]
26.8231	26.3558	24.7814	26.9648	27.211	27.6563			1	0.999	4	21	21	21	4	4	2	3	4	4	219275000	212665000	0	129986000	292374000	185477000	0.928093	0.102027	-1.29062	-1.98587	lcl|CP039850.1_prot_QCU59860.1_442	lcl|CP039850.1_prot_QCU59860.1_442 [locus_tag=FCU26_0448] [protein=hypothetical protein] [protein_id=QCU59860.1] [location=522661..523314] [gbkey=CDS]	lcl|CP039850.1_prot_QCU59860.1_442 [locus_tag=FCU26_0448] [protein=hypothetical protein] [protein_id=QCU59860.1] [location=522661..523314] [gbkey=CDS]		217			[locus_tag=FCU26_0448]
28.6701	28.8934	28.9264	29.8637	30.1224	30.2791	+	Delta_76_WT	1	0.999	26	230	219	230	23	30	15	44	59	59	549416000	558215000	364921000	761839000	921109000	1797870000	3.00857	0.00869565	-1.25845	-8.65478	lcl|CP039850.1_prot_QCU59861.1_443	lcl|CP039850.1_prot_QCU59861.1_443 [locus_tag=FCU26_0449] [protein=Putative conserved atpase] [protein_id=QCU59861.1] [location=complement(523494..525680)] [gbkey=CDS]	lcl|CP039850.1_prot_QCU59861.1_443 [locus_tag=FCU26_0449] [protein=Putative conserved atpase] [protein_id=QCU59861.1] [location=complement(523494..525680)] [gbkey=CDS]		728			[locus_tag=FCU26_0449]
27.4459	27.6917	27.7176	28.0602	28.5621	27.7809			1	0.999	6	60	60	60	7	4	5	14	16	14	281285000	332303000	254078000	437744000	793559000	372740000	0.989994	0.0882584	-0.51601	-2.11138	lcl|CP039850.1_prot_QCU59863.1_445	lcl|CP039850.1_prot_QCU59863.1_445 [gene=psd] [locus_tag=FCU26_0451] [protein=putative phosphatidylserine decarboxylase psd] [protein_id=QCU59863.1] [location=complement(526534..527229)] [gbkey=CDS]	lcl|CP039850.1_prot_QCU59863.1_445 [gene=psd] [locus_tag=FCU26_0451] [protein=putative phosphatidylserine decarboxylase psd] [protein_id=QCU59863.1] [location=complement(526534..527229)] [gbkey=CDS]		231			[gene=psd]
24.0837	27.8283	28.0886	28.4518	28.1264	28.2597			1	0.999	9	58	58	58	1	4	5	15	13	20	59864500	243325000	416164000	682565000	432690000	422518000	0.550146	0.278584	-1.61246	-1.24302	lcl|CP039850.1_prot_QCU59864.1_446	lcl|CP039850.1_prot_QCU59864.1_446 [gene=moeA2] [locus_tag=FCU26_0452] [protein=putative molybdopterin biosynthesis protein moeA2] [protein_id=QCU59864.1] [location=complement(527290..528507)] [gbkey=CDS]	lcl|CP039850.1_prot_QCU59864.1_446 [gene=moeA2] [locus_tag=FCU26_0452] [protein=putative molybdopterin biosynthesis protein moeA2] [protein_id=QCU59864.1] [location=complement(527290..528507)] [gbkey=CDS]		405			[gene=moeA2]
28.9996	29.7433	30.0227	30.5225	31.2216	31.0924	+	Delta_76_WT	1	0.999	12	246	236	246	26	35	18	48	66	53	909269000	957579000	574100000	1428810000	4980010000	4151380000	1.65648	0.0238239	-1.35696	-3.63532	lcl|CP039850.1_prot_QCU59865.1_447	lcl|CP039850.1_prot_QCU59865.1_447 [locus_tag=FCU26_0453] [protein=Putative dehydrogenase/reductase] [protein_id=QCU59865.1] [location=complement(528526..529461)] [gbkey=CDS]	lcl|CP039850.1_prot_QCU59865.1_447 [locus_tag=FCU26_0453] [protein=Putative dehydrogenase/reductase] [protein_id=QCU59865.1] [location=complement(528526..529461)] [gbkey=CDS]		311			[locus_tag=FCU26_0453]
34.7121	34.7814	34.242	34.6943	35.3045	35.2076			1	0.999	44	2599	2599	2599	314	437	374	478	510	486	82860800000	21190900000	76222200000	61389200000	58823700000	47611000000	0.900181	0.107567	-0.490309	-1.92983	lcl|CP039850.1_prot_QCU59866.1_448	lcl|CP039850.1_prot_QCU59866.1_448 [gene=groEL2] [locus_tag=FCU26_0454] [protein=60 KDA chaperonin 2 groel2] [protein_id=QCU59866.1] [location=529755..531377] [gbkey=CDS]	lcl|CP039850.1_prot_QCU59866.1_448 [gene=groEL2] [locus_tag=FCU26_0454] [protein=60 KDA chaperonin 2 groel2] [protein_id=QCU59866.1] [location=529755..531377] [gbkey=CDS]		540			[gene=groEL2]
26.8324	27.5886	25.6534	29.0112	29.1753	29.9078	+	Delta_76_WT	1	0.999	5	37	37	37	2	6	3	4	10	12	157627000	316736000	128150000	329368000	928016000	1117580000	1.88573	0.0198252	-2.67333	-4.26423	lcl|CP039850.1_prot_QCU59869.1_451	lcl|CP039850.1_prot_QCU59869.1_451 [locus_tag=FCU26_0457] [protein=hypothetical protein] [protein_id=QCU59869.1] [location=533543..534058] [gbkey=CDS]	lcl|CP039850.1_prot_QCU59869.1_451 [locus_tag=FCU26_0457] [protein=hypothetical protein] [protein_id=QCU59869.1] [location=533543..534058] [gbkey=CDS]		171			[locus_tag=FCU26_0457]
26.5064	27.223	27.5917	28.7693	29.4459	29.4917	+	Delta_76_WT	1	0.999	20	121	121	121	9	10	5	33	34	30	221948000	271944000	193485000	592318000	1798500000	1563190000	2.24128	0.0164677	-2.12863	-5.38811	lcl|CP039850.1_prot_QCU59876.1_458	lcl|CP039850.1_prot_QCU59876.1_458 [gene=mmpL4] [locus_tag=FCU26_0464] [protein=putative conserved transmembrane transport protein mmpL4] [protein_id=QCU59876.1] [location=complement(539735..542638)] [gbkey=CDS]	lcl|CP039850.1_prot_QCU59876.1_458 [gene=mmpL4] [locus_tag=FCU26_0464] [protein=putative conserved transmembrane transport protein mmpL4] [protein_id=QCU59876.1] [location=complement(539735..542638)] [gbkey=CDS]		967			[gene=mmpL4]
27.6036	27.6306	26.2011	27.6552	29.3618	29.069			1	0.999	5	73	73	73	6	18	3	11	16	19	233229000	271332000	53400100	277227000	439790000	682157000	1.02896	0.0827704	-1.55027	-2.19138	lcl|CP039850.1_prot_QCU59881.1_463	lcl|CP039850.1_prot_QCU59881.1_463 [locus_tag=FCU26_0469] [protein=hypothetical protein] [protein_id=QCU59881.1] [location=complement(546522..546968)] [gbkey=CDS]	lcl|CP039850.1_prot_QCU59881.1_463 [locus_tag=FCU26_0469] [protein=hypothetical protein] [protein_id=QCU59881.1] [location=complement(546522..546968)] [gbkey=CDS]		148			[locus_tag=FCU26_0469]
22.9787	22.0409	24.6749	23.6139	27.6358	28.5107			1	0.999	5	21	21	21	2	6	0	3	5	5	10480900	6942740	0	26686000	326836000	281888000	0.925893	0.102339	-3.35527	-1.98144	lcl|CP039850.1_prot_QCU59884.1_466	lcl|CP039850.1_prot_QCU59884.1_466 [locus_tag=FCU26_0472] [protein=putative peptidase] [protein_id=QCU59884.1] [location=complement(548733..550763)] [gbkey=CDS]	lcl|CP039850.1_prot_QCU59884.1_466 [locus_tag=FCU26_0472] [protein=putative peptidase] [protein_id=QCU59884.1] [location=complement(548733..550763)] [gbkey=CDS]		676			[locus_tag=FCU26_0472]
27.5228	27.308	27.895	27.5292	28.0999	27.5305			1	0.999	11	42	42	42	3	5	4	8	12	10	387550000	276445000	68889100	225488000	499047000	429566000	0.220249	0.65657	-0.144621	-0.565067	lcl|CP039850.1_prot_QCU59885.1_467	lcl|CP039850.1_prot_QCU59885.1_467 [locus_tag=FCU26_0473] [protein=putative aldehyde dehydrogenase] [protein_id=QCU59885.1] [location=550822..552345] [gbkey=CDS]	lcl|CP039850.1_prot_QCU59885.1_467 [locus_tag=FCU26_0473] [protein=putative aldehyde dehydrogenase] [protein_id=QCU59885.1] [location=550822..552345] [gbkey=CDS]		507			[locus_tag=FCU26_0473]
30.8114	30.9359	30.5716	31.0632	30.9732	31.0251			1	0.999	19	240	240	240	34	45	29	33	45	54	2259630000	4252390000	621934000	1292330000	3472610000	24903100000	1.05725	0.0768048	-0.247559	-2.24995	lcl|CP039850.1_prot_QCU59889.1_471	lcl|CP039850.1_prot_QCU59889.1_471 [gene=lpd] [locus_tag=FCU26_0477] [protein=Dihydrolipoamide dehydrogenase lpd] [protein_id=QCU59889.1] [location=553761..555155] [gbkey=CDS]	lcl|CP039850.1_prot_QCU59889.1_471 [gene=lpd] [locus_tag=FCU26_0477] [protein=Dihydrolipoamide dehydrogenase lpd] [protein_id=QCU59889.1] [location=553761..555155] [gbkey=CDS]		464			[gene=lpd]
28.9976	28.9703	28.0807	29.7947	29.6707	29.6793	+	Delta_76_WT	1	0.999	10	169	169	169	25	26	12	32	38	36	1084370000	1049990000	638600000	1670100000	2477500000	2890720000	1.56292	0.0255457	-1.03207	-3.39682	lcl|CP039850.1_prot_QCU59891.1_473	lcl|CP039850.1_prot_QCU59891.1_473 [locus_tag=FCU26_0479] [protein=hypothetical protein] [protein_id=QCU59891.1] [location=complement(555460..556032)] [gbkey=CDS]	lcl|CP039850.1_prot_QCU59891.1_473 [locus_tag=FCU26_0479] [protein=hypothetical protein] [protein_id=QCU59891.1] [location=complement(555460..556032)] [gbkey=CDS]		190			[locus_tag=FCU26_0479]
27.9845	27.715	27.7859	27.5522	27.6516	27.9145			1	0.999	9	69	69	69	14	17	5	11	12	10	521791000	499411000	274886000	456036000	426421000	415907000	0.381383	0.447105	0.122362	0.907344	lcl|CP039850.1_prot_QCU59892.1_474	lcl|CP039850.1_prot_QCU59892.1_474 [locus_tag=FCU26_0480] [protein=putative transcriptional regulatory protein] [protein_id=QCU59892.1] [location=complement(556029..557453)] [gbkey=CDS]	lcl|CP039850.1_prot_QCU59892.1_474 [locus_tag=FCU26_0480] [protein=putative transcriptional regulatory protein] [protein_id=QCU59892.1] [location=complement(556029..557453)] [gbkey=CDS]		474			[locus_tag=FCU26_0480]
28.342	28.6436	30.1444	30.0031	32.2041	32.2458			1	0.999	13	201	201	201	24	25	10	47	43	52	1131920000	1436720000	1012180000	1202160000	965697000	783152000	1.23664	0.0502916	-2.441	-2.63321	lcl|CP039850.1_prot_QCU59893.1_475	lcl|CP039850.1_prot_QCU59893.1_475 [locus_tag=FCU26_0481] [protein=hypothetical protein] [protein_id=QCU59893.1] [location=557605..558399] [gbkey=CDS]	lcl|CP039850.1_prot_QCU59893.1_475 [locus_tag=FCU26_0481] [protein=hypothetical protein] [protein_id=QCU59893.1] [location=557605..558399] [gbkey=CDS]		264			[locus_tag=FCU26_0481]
30.0561	30.1543	29.8365	29.9261	30.011	29.2573			1	0.999	15	215	215	215	41	43	34	35	34	28	2748750000	3404700000	1657160000	1891070000	1660000000	978062000	0.482125	0.337149	0.284168	1.10926	lcl|CP039850.1_prot_QCU59894.1_476	lcl|CP039850.1_prot_QCU59894.1_476 [gene=icl] [locus_tag=FCU26_0482] [protein=Isocitrate lyase icl] [protein_id=QCU59894.1] [location=558674..559960] [gbkey=CDS]	lcl|CP039850.1_prot_QCU59894.1_476 [gene=icl] [locus_tag=FCU26_0482] [protein=Isocitrate lyase icl] [protein_id=QCU59894.1] [location=558674..559960] [gbkey=CDS]		428			[gene=icl]
32.3396	32.5107	32.2729	32.4113	33.6465	33.9038			1	0.999	12	178	178	178	22	20	18	29	39	50	4208220000	4395610000	5402170000	17589100000	14989600000	10639400000	0.949971	0.0966352	-0.946103	-2.03003	lcl|CP039850.1_prot_QCU59895.1_477	lcl|CP039850.1_prot_QCU59895.1_477 [gene=fadB2] [locus_tag=FCU26_0483] [protein=putative 3-hydroxybutyryl-CoA dehydrogenase fadB2] [protein_id=QCU59895.1] [location=560042..560902] [gbkey=CDS]	lcl|CP039850.1_prot_QCU59895.1_477 [gene=fadB2] [locus_tag=FCU26_0483] [protein=putative 3-hydroxybutyryl-CoA dehydrogenase fadB2] [protein_id=QCU59895.1] [location=560042..560902] [gbkey=CDS]		286			[gene=fadB2]
29.8741	30.0715	29.8583	30.17	30.7918	30.3618			1	0.999	15	242	203	242	36	42	27	42	43	52	1439240000	698796000	642303000	1301440000	5891260000	5814940000	1.21314	0.0535775	-0.506565	-2.58173	lcl|CP039850.1_prot_QCU59896.1_478	lcl|CP039850.1_prot_QCU59896.1_478 [gene=umaA1] [locus_tag=FCU26_0484] [protein=putative mycolic acid synthase umaA1] [protein_id=QCU59896.1] [location=561035..561895] [gbkey=CDS]	lcl|CP039850.1_prot_QCU59896.1_478 [gene=umaA1] [locus_tag=FCU26_0484] [protein=putative mycolic acid synthase umaA1] [protein_id=QCU59896.1] [location=561035..561895] [gbkey=CDS]		286			[gene=umaA1]
28.0815	28.13	28.4247	28.3419	28.2195	28.351			1	0.999	13	111	111	131	22	20	9	27	27	26	634237000	583921000	400303000	749421000	643871000	754984000	0.328432	0.51175	-0.0920366	-0.798263	lcl|CP039850.1_prot_QCU59897.1_479	lcl|CP039850.1_prot_QCU59897.1_479 [gene=pcaA] [locus_tag=FCU26_0485] [protein=Mycolic acid synthase pcaA] [protein_id=QCU59897.1] [location=complement(561995..562858)] [gbkey=CDS]	lcl|CP039850.1_prot_QCU59897.1_479 [gene=pcaA] [locus_tag=FCU26_0485] [protein=Mycolic acid synthase pcaA] [protein_id=QCU59897.1] [location=complement(561995..562858)] [gbkey=CDS]		287			[gene=pcaA]
28.3387	28.5587	28.1506	27.9919	27.8974	28.0055	+	Delta_76_WT	1	0.999	7	55	55	55	13	12	10	5	8	7	952227000	976865000	523623000	399876000	565688000	709513000	1.45452	0.0330847	0.384389	3.13211	lcl|CP039850.1_prot_QCU59900.1_482	lcl|CP039850.1_prot_QCU59900.1_482 [locus_tag=FCU26_0488] [protein=putative transcriptional regulatory protein] [protein_id=QCU59900.1] [location=complement(563870..564574)] [gbkey=CDS]	lcl|CP039850.1_prot_QCU59900.1_482 [locus_tag=FCU26_0488] [protein=putative transcriptional regulatory protein] [protein_id=QCU59900.1] [location=complement(563870..564574)] [gbkey=CDS]		234			[locus_tag=FCU26_0488]
25.1454	26.1275	26.6495	26.1732	29.1224	29.6669			1	0.999	16	62	62	62	12	17	6	7	10	10	17054300	25363000	19499500	59701100	535981000	496374000	0.93677	0.0999785	-2.3467	-2.00336	lcl|CP039850.1_prot_QCU59901.1_483	lcl|CP039850.1_prot_QCU59901.1_483 [locus_tag=FCU26_0489] [protein=putative conserved transmembrane protein] [protein_id=QCU59901.1] [location=564711..566081] [gbkey=CDS]	lcl|CP039850.1_prot_QCU59901.1_483 [locus_tag=FCU26_0489] [protein=putative conserved transmembrane protein] [protein_id=QCU59901.1] [location=564711..566081] [gbkey=CDS]		456			[locus_tag=FCU26_0489]
27.254	27.6269	27.9114	27.921	27.3741	27.872			1	0.999	4	42	42	42	6	8	6	8	7	7	405711000	543023000	662397000	631203000	481450000	450809000	0.184444	0.709405	-0.124937	-0.483575	lcl|CP039850.1_prot_QCU59902.1_484	lcl|CP039850.1_prot_QCU59902.1_484 [locus_tag=FCU26_0490] [protein=putative transcriptional regulatory protein] [protein_id=QCU59902.1] [location=566168..566590] [gbkey=CDS]	lcl|CP039850.1_prot_QCU59902.1_484 [locus_tag=FCU26_0490] [protein=putative transcriptional regulatory protein] [protein_id=QCU59902.1] [location=566168..566590] [gbkey=CDS]		140			[locus_tag=FCU26_0490]
33.478	33.3562	34.2361	33.3967	33.0363	33.0926			1	0.999	10	312	312	312	52	50	91	34	36	49	27637000000	15187000000	29888500000	22302300000	5262830000	31053500000	0.800875	0.140266	0.514884	1.73276	lcl|CP039850.1_prot_QCU59903.1_485	lcl|CP039850.1_prot_QCU59903.1_485 [gene=hbhA] [locus_tag=FCU26_0491] [protein=Heparin binding hemagglutinin hbhA (adhesin)] [protein_id=QCU59903.1] [location=566944..567543] [gbkey=CDS]	lcl|CP039850.1_prot_QCU59903.1_485 [gene=hbhA] [locus_tag=FCU26_0491] [protein=Heparin binding hemagglutinin hbhA (adhesin)] [protein_id=QCU59903.1] [location=566944..567543] [gbkey=CDS]		199			[gene=hbhA]
24.8261	26.8257	28.6275	26.9963	26.9782	26.3109			1	0.999	3	17	17	17	0	3	4	4	3	3	0	177668000	68590200	213682000	179738000	121049000	0.000591488	0.998207	-0.00203387	-0.0018147	lcl|CP039850.1_prot_QCU59906.1_488	lcl|CP039850.1_prot_QCU59906.1_488 [gene=deoC] [locus_tag=FCU26_0494] [protein=putative deoxyribose-phosphate aldolase deoC] [protein_id=QCU59906.1] [location=568369..569043] [gbkey=CDS]	lcl|CP039850.1_prot_QCU59906.1_488 [gene=deoC] [locus_tag=FCU26_0494] [protein=putative deoxyribose-phosphate aldolase deoC] [protein_id=QCU59906.1] [location=568369..569043] [gbkey=CDS]		224			[gene=deoC]
29.4371	29.2893	28.7124	30.1195	30.1232	30.3139	+	Delta_76_WT	1	0.999	12	145	145	145	16	17	13	32	35	32	1067790000	1140420000	1103990000	1428680000	1749740000	3741010000	1.97049	0.0172609	-1.03928	-4.5145	lcl|CP039850.1_prot_QCU59907.1_489	lcl|CP039850.1_prot_QCU59907.1_489 [locus_tag=FCU26_0495] [protein=putative conserved membrane protein] [protein_id=QCU59907.1] [location=complement(569068..570114)] [gbkey=CDS]	lcl|CP039850.1_prot_QCU59907.1_489 [locus_tag=FCU26_0495] [protein=putative conserved membrane protein] [protein_id=QCU59907.1] [location=complement(569068..570114)] [gbkey=CDS]		348			[locus_tag=FCU26_0495]
27.9555	27.9479	27.3174	28.5709	28.3134	28.0349			1	0.999	9	79	79	79	12	14	6	12	15	20	486075000	514532000	245495000	813544000	454491000	532908000	1.01401	0.0849094	-0.566134	-2.16058	lcl|CP039850.1_prot_QCU59908.1_490	lcl|CP039850.1_prot_QCU59908.1_490 [locus_tag=FCU26_0496] [protein=hypothetical protein] [protein_id=QCU59908.1] [location=complement(570111..571046)] [gbkey=CDS]	lcl|CP039850.1_prot_QCU59908.1_490 [locus_tag=FCU26_0496] [protein=hypothetical protein] [protein_id=QCU59908.1] [location=complement(570111..571046)] [gbkey=CDS]		311			[locus_tag=FCU26_0496]
24.2615	24.3225	25.2806	25.824	26.3679	26.4057	+	Delta_76_WT	1	0.999	5	19	19	19	2	2	0	6	6	3	16690100	116345000	0	103402000	166752000	36740200	1.8475	0.0192442	-1.5777	-4.15463	lcl|CP039850.1_prot_QCU59910.1_492	lcl|CP039850.1_prot_QCU59910.1_492 [gene=murB] [locus_tag=FCU26_0498] [protein=putative UDP-N-acetylenolpyruvoylglucosamine reductase murB] [protein_id=QCU59910.1] [location=571630..572739] [gbkey=CDS]	lcl|CP039850.1_prot_QCU59910.1_492 [gene=murB] [locus_tag=FCU26_0498] [protein=putative UDP-N-acetylenolpyruvoylglucosamine reductase murB] [protein_id=QCU59910.1] [location=571630..572739] [gbkey=CDS]		369			[gene=murB]
24.2752	26.4634	24.9494	28.0398	27.8816	28.0366	+	Delta_76_WT	1	0.999	5	31	31	31	0	4	3	6	10	8	44543500	189051000	125866000	315304000	616057000	671798000	1.87975	0.0196346	-2.75671	-4.24694	lcl|CP039850.1_prot_QCU59911.1_493	lcl|CP039850.1_prot_QCU59911.1_493 [gene=lprQ] [locus_tag=FCU26_0499] [protein=putative conserved lipoprotein lprQ] [protein_id=QCU59911.1] [location=572801..574156] [gbkey=CDS]	lcl|CP039850.1_prot_QCU59911.1_493 [gene=lprQ] [locus_tag=FCU26_0499] [protein=putative conserved lipoprotein lprQ] [protein_id=QCU59911.1] [location=572801..574156] [gbkey=CDS]		451			[gene=lprQ]
29.8163	30.3193	29.8218	29.842	30.3073	29.7925			1	0.999	11	197	197	197	29	42	14	30	57	25	1402240000	2278720000	1473500000	1109450000	2555860000	977220000	0.00734849	0.988739	0.00523249	0.0223732	lcl|CP039850.1_prot_QCU59912.1_494	lcl|CP039850.1_prot_QCU59912.1_494 [locus_tag=FCU26_0500] [protein=Putative short-chain type oxidoreductase] [protein_id=QCU59912.1] [location=complement(574137..574892)] [gbkey=CDS]	lcl|CP039850.1_prot_QCU59912.1_494 [locus_tag=FCU26_0500] [protein=Putative short-chain type oxidoreductase] [protein_id=QCU59912.1] [location=complement(574137..574892)] [gbkey=CDS]		251			[locus_tag=FCU26_0500]
28.7691	28.9451	29.0818	29.2935	29.5784	29.3565	+	Delta_76_WT	1	0.999	12	111	111	111	15	16	10	22	20	28	496715000	624899000	785041000	796497000	2216470000	2300350000	1.72503	0.0221167	-0.477459	-3.81648	lcl|CP039850.1_prot_QCU59917.1_499	lcl|CP039850.1_prot_QCU59917.1_499 [gene=gpm1] [locus_tag=FCU26_0505] [protein=putative phosphoglycerate mutase 1 gpm1] [protein_id=QCU59917.1] [location=579575..580324] [gbkey=CDS]	lcl|CP039850.1_prot_QCU59917.1_499 [gene=gpm1] [locus_tag=FCU26_0505] [protein=putative phosphoglycerate mutase 1 gpm1] [protein_id=QCU59917.1] [location=579575..580324] [gbkey=CDS]		249			[gene=gpm1]
27.4015	28.0833	27.9828	27.4761	27.1966	28.1147			1	0.999	10	54	54	54	10	12	9	7	7	9	355420000	401434000	304032000	434060000	326898000	216856000	0.262194	0.602107	0.226798	0.657499	lcl|CP039850.1_prot_QCU59918.1_500	lcl|CP039850.1_prot_QCU59918.1_500 [gene=senX3] [locus_tag=FCU26_0506] [protein=Putative two component sensor histidine kinase senX3] [protein_id=QCU59918.1] [location=580498..581730] [gbkey=CDS]	lcl|CP039850.1_prot_QCU59918.1_500 [gene=senX3] [locus_tag=FCU26_0506] [protein=Putative two component sensor histidine kinase senX3] [protein_id=QCU59918.1] [location=580498..581730] [gbkey=CDS]		410			[gene=senX3]
28.5396	28.8652	27.4301	29.228	29.5357	28.9595			1	0.999	8	90	90	90	14	14	12	18	16	16	303824000	408350000	326776000	628443000	2015250000	1225850000	0.969489	0.092	-0.962754	-2.06961	lcl|CP039850.1_prot_QCU59919.1_501	lcl|CP039850.1_prot_QCU59919.1_501 [gene=regX3] [locus_tag=FCU26_0507] [protein=Two component sensory transduction protein regX3] [protein_id=QCU59919.1] [location=581958..582641] [gbkey=CDS]	lcl|CP039850.1_prot_QCU59919.1_501 [gene=regX3] [locus_tag=FCU26_0507] [protein=Two component sensory transduction protein regX3] [protein_id=QCU59919.1] [location=581958..582641] [gbkey=CDS]		227			[gene=regX3]
25.4205	25.4505	25.1585	26.3593	27.2612	27.5691	+	Delta_76_WT	1	0.999	4	22	22	22	2	2	0	4	8	6	47989800	74647800	0	74716700	278563000	243722000	1.99572	0.0175932	-1.72005	-4.59101	lcl|CP039850.1_prot_QCU59922.1_504	lcl|CP039850.1_prot_QCU59922.1_504 [locus_tag=FCU26_0510] [protein=hypothetical protein] [protein_id=QCU59922.1] [location=complement(584850..585839)] [gbkey=CDS]	lcl|CP039850.1_prot_QCU59922.1_504 [locus_tag=FCU26_0510] [protein=hypothetical protein] [protein_id=QCU59922.1] [location=complement(584850..585839)] [gbkey=CDS]		329			[locus_tag=FCU26_0510]
25.8778	26.7229	24.5699	27.5253	30.9902	30.8701	+	Delta_76_WT	1	0.999	9	42	42	42	5	7	3	6	13	8	160105000	248397000	0	329688000	1709840000	1559570000	1.45781	0.0330496	-4.07171	-3.13998	lcl|CP039850.1_prot_QCU59924.1_506	lcl|CP039850.1_prot_QCU59924.1_506 [locus_tag=FCU26_0512] [protein=hypothetical protein] [protein_id=QCU59924.1] [location=complement(586573..587463)] [gbkey=CDS]	lcl|CP039850.1_prot_QCU59924.1_506 [locus_tag=FCU26_0512] [protein=hypothetical protein] [protein_id=QCU59924.1] [location=complement(586573..587463)] [gbkey=CDS]		296			[locus_tag=FCU26_0512]
26.5965	27.6696	27.3856	27.13	27.5908	26.9771			1	0.999	8	29	29	29	4	1	5	6	9	4	156855000	197901000	177651000	113907000	321951000	153639000	0.0137588	0.97624	-0.0153999	-0.0415938	lcl|CP039850.1_prot_QCU59925.1_507	lcl|CP039850.1_prot_QCU59925.1_507 [locus_tag=FCU26_0513] [protein=hypothetical protein] [protein_id=QCU59925.1] [location=587543..588529] [gbkey=CDS]	lcl|CP039850.1_prot_QCU59925.1_507 [locus_tag=FCU26_0513] [protein=hypothetical protein] [protein_id=QCU59925.1] [location=587543..588529] [gbkey=CDS]		328			[locus_tag=FCU26_0513]
27.6465	27.7984	27.9804	27.892	27.879	28.138			1	0.999	11	91	91	91	8	15	14	21	14	19	511711000	491932000	302365000	274545000	485922000	618585000	0.557923	0.27334	-0.161219	-1.25824	lcl|CP039850.1_prot_QCU59926.1_508	lcl|CP039850.1_prot_QCU59926.1_508 [locus_tag=FCU26_0514] [protein=putative conserved transmembrane protein] [protein_id=QCU59926.1] [location=588526..589458] [gbkey=CDS]	lcl|CP039850.1_prot_QCU59926.1_508 [locus_tag=FCU26_0514] [protein=putative conserved transmembrane protein] [protein_id=QCU59926.1] [location=588526..589458] [gbkey=CDS]		310			[locus_tag=FCU26_0514]
26.032	26.3006	24.1986	27.8864	30.5383	30.1214	+	Delta_76_WT	1	0.999	4	25	25	25	2	2	0	7	8	6	130893000	156707000	0	380020000	1569810000	809818000	1.71678	0.0220835	-4.00497	-3.79439	lcl|CP039850.1_prot_QCU59927.1_509	lcl|CP039850.1_prot_QCU59927.1_509 [locus_tag=FCU26_0515] [protein=hypothetical protein] [protein_id=QCU59927.1] [location=589474..590316] [gbkey=CDS]	lcl|CP039850.1_prot_QCU59927.1_509 [locus_tag=FCU26_0515] [protein=hypothetical protein] [protein_id=QCU59927.1] [location=589474..590316] [gbkey=CDS]		280			[locus_tag=FCU26_0515]
23.8285	27.8824	28.1155	27.7813	31.5097	28.9244			1	0.999	7	42	42	42	6	7	4	7	10	8	134095000	201341000	210960000	191538000	6517400000	275294000	0.720271	0.175343	-2.79637	-1.57477	lcl|CP039850.1_prot_QCU59929.1_511	lcl|CP039850.1_prot_QCU59929.1_511 [gene=proC] [locus_tag=FCU26_0517] [protein=putative pyrroline-5-carboxylate reductase proC] [protein_id=QCU59929.1] [location=591232..592119] [gbkey=CDS]	lcl|CP039850.1_prot_QCU59929.1_511 [gene=proC] [locus_tag=FCU26_0517] [protein=putative pyrroline-5-carboxylate reductase proC] [protein_id=QCU59929.1] [location=591232..592119] [gbkey=CDS]		295			[gene=proC]
28.7657	28.3553	28.2148	28.2642	29.1382	28.433			1	0.999	3	50	50	50	6	6	9	11	8	10	640999000	327431000	364831000	717592000	725488000	669509000	0.204387	0.680313	-0.166515	-0.52929	lcl|CP039850.1_prot_QCU59930.1_512	lcl|CP039850.1_prot_QCU59930.1_512 [locus_tag=FCU26_0518] [protein=hypothetical protein] [protein_id=QCU59930.1] [location=592260..592496] [gbkey=CDS]	lcl|CP039850.1_prot_QCU59930.1_512 [locus_tag=FCU26_0518] [protein=hypothetical protein] [protein_id=QCU59930.1] [location=592260..592496] [gbkey=CDS]		78			[locus_tag=FCU26_0518]
24.4381	26.4194	24.5288	28.7303	29.2902	29.1557	+	Delta_76_WT	1	0.999	15	92	92	92	3	5	0	27	33	24	53126700	113762000	0	454078000	1332740000	910942000	2.38075	0.0143085	-3.92998	-5.88732	lcl|CP039850.1_prot_QCU59931.1_513	lcl|CP039850.1_prot_QCU59931.1_513 [gene=galE2] [locus_tag=FCU26_0519] [protein=putative udp-glucose 4-epimerase galE2] [protein_id=QCU59931.1] [location=592803..593933] [gbkey=CDS]	lcl|CP039850.1_prot_QCU59931.1_513 [gene=galE2] [locus_tag=FCU26_0519] [protein=putative udp-glucose 4-epimerase galE2] [protein_id=QCU59931.1] [location=592803..593933] [gbkey=CDS]		376			[gene=galE2]
21.6836	23.5433	25.3369	25.8676	28.0872	28.3567	+	Delta_76_WT	1	0.999	9	33	33	33	1	5	1	8	11	7	4074670	11725300	1628630	96507800	341222000	638684000	1.3872	0.0371533	-3.91588	-2.97351	lcl|CP039850.1_prot_QCU59932.1_514	lcl|CP039850.1_prot_QCU59932.1_514 [locus_tag=FCU26_0520] [protein=hypothetical protein] [protein_id=QCU59932.1] [location=593940..595016] [gbkey=CDS]	lcl|CP039850.1_prot_QCU59932.1_514 [locus_tag=FCU26_0520] [protein=hypothetical protein] [protein_id=QCU59932.1] [location=593940..595016] [gbkey=CDS]		358			[locus_tag=FCU26_0520]
29.11	29.1107	28.4377	29.1332	29.3109	29.1043			1	0.999	16	170	170	170	26	30	17	23	38	36	903636000	1115250000	293526000	1306810000	753099000	678051000	0.564576	0.268017	-0.296631	-1.27124	lcl|CP039850.1_prot_QCU59933.1_515	lcl|CP039850.1_prot_QCU59933.1_515 [gene=cmaA2] [locus_tag=FCU26_0521] [protein=Cyclopropane-fatty-acyl-phospholipid synthase 2 cmaA2] [protein_id=QCU59933.1] [location=complement(595020..595928)] [gbkey=CDS]	lcl|CP039850.1_prot_QCU59933.1_515 [gene=cmaA2] [locus_tag=FCU26_0521] [protein=Cyclopropane-fatty-acyl-phospholipid synthase 2 cmaA2] [protein_id=QCU59933.1] [location=complement(595020..595928)] [gbkey=CDS]		302			[gene=cmaA2]
28.4526	28.168	27.0991	28.0722	29.7379	29.3142			1	0.999	8	87	87	87	15	17	8	14	16	17	376809000	366772000	288350000	418971000	2097880000	1650580000	0.810674	0.137452	-1.13491	-1.75207	lcl|CP039850.1_prot_QCU59934.1_516	lcl|CP039850.1_prot_QCU59934.1_516 [locus_tag=FCU26_0522] [protein=hypothetical protein] [protein_id=QCU59934.1] [location=complement(595951..596451)] [gbkey=CDS]	lcl|CP039850.1_prot_QCU59934.1_516 [locus_tag=FCU26_0522] [protein=hypothetical protein] [protein_id=QCU59934.1] [location=complement(595951..596451)] [gbkey=CDS]		166			[locus_tag=FCU26_0522]
28.08	28.0919	27.5526	26.6399	27.8383	28.0427			1	0.999	6	45	45	45	7	8	3	7	10	10	619417000	397880000	318117000	50876700	566990000	548684000	0.353095	0.478924	0.401155	0.84939	lcl|CP039850.1_prot_QCU59935.1_517	lcl|CP039850.1_prot_QCU59935.1_517 [gene=serB1] [locus_tag=FCU26_0523] [protein=putative phosphoserine phosphatase serB1] [protein_id=QCU59935.1] [location=complement(596613..597734)] [gbkey=CDS]	lcl|CP039850.1_prot_QCU59935.1_517 [gene=serB1] [locus_tag=FCU26_0523] [protein=putative phosphoserine phosphatase serB1] [protein_id=QCU59935.1] [location=complement(596613..597734)] [gbkey=CDS]		373			[gene=serB1]
25.6593	25.9369	26.0813	27.3538	30.3061	29.6104	+	Delta_76_WT	1	0.999	5	27	27	27	6	4	2	5	4	6	138987000	49220400	104114000	146739000	1135360000	689683000	1.6251	0.0249756	-3.19759	-3.55423	lcl|CP039850.1_prot_QCU59939.1_521	lcl|CP039850.1_prot_QCU59939.1_521 [gene=hemA] [locus_tag=FCU26_0527] [protein=putative glutamyl-trna reductase hemA] [protein_id=QCU59939.1] [location=601590..602996] [gbkey=CDS]	lcl|CP039850.1_prot_QCU59939.1_521 [gene=hemA] [locus_tag=FCU26_0527] [protein=putative glutamyl-trna reductase hemA] [protein_id=QCU59939.1] [location=601590..602996] [gbkey=CDS]		468			[gene=hemA]
28.182	28.4277	27.5845	27.8222	27.6813	28.1975			1	0.999	13	78	78	78	16	16	9	13	14	10	493555000	505783000	165624000	463638000	239100000	340074000	0.217649	0.660181	0.164404	0.559236	lcl|CP039850.1_prot_QCU59941.1_523	lcl|CP039850.1_prot_QCU59941.1_523 [gene=hemD] [locus_tag=FCU26_0529] [protein=putative uroporphyrin-III c-methyltransferase hemD] [protein_id=QCU59941.1] [location=603968..605665] [gbkey=CDS]	lcl|CP039850.1_prot_QCU59941.1_523 [gene=hemD] [locus_tag=FCU26_0529] [protein=putative uroporphyrin-III c-methyltransferase hemD] [protein_id=QCU59941.1] [location=603968..605665] [gbkey=CDS]		565			[gene=hemD]
27.7454	28.1382	28.1315	27.7327	27.4215	27.7867			1	0.999	9	116	116	116	14	18	12	20	22	30	237142000	316912000	395385000	264356000	344816000	1317770000	0.971404	0.0917314	0.358033	2.0735	lcl|CP039850.1_prot_QCU59942.1_524	lcl|CP039850.1_prot_QCU59942.1_524 [gene=hemB] [locus_tag=FCU26_0530] [protein=putative delta-aminolevulinic acid dehydratase hemB] [protein_id=QCU59942.1] [location=605751..606740] [gbkey=CDS]	lcl|CP039850.1_prot_QCU59942.1_524 [gene=hemB] [locus_tag=FCU26_0530] [protein=putative delta-aminolevulinic acid dehydratase hemB] [protein_id=QCU59942.1] [location=605751..606740] [gbkey=CDS]		329			[gene=hemB]
25.47	27.4378	27.8819	27.856	27.6785	27.2231			1	0.999	4	32	32	32	4	8	5	6	3	6	161748000	317458000	321386000	421753000	289582000	263240000	0.357191	0.475291	-0.655976	-0.857824	lcl|CP039850.1_prot_QCU59943.1_525	lcl|CP039850.1_prot_QCU59943.1_525 [locus_tag=FCU26_0531] [protein=putative conserved transmembrane protein] [protein_id=QCU59943.1] [location=606753..607301] [gbkey=CDS]	lcl|CP039850.1_prot_QCU59943.1_525 [locus_tag=FCU26_0531] [protein=putative conserved transmembrane protein] [protein_id=QCU59943.1] [location=606753..607301] [gbkey=CDS]		182			[locus_tag=FCU26_0531]
27.0017	27.6997	25.0457	27.6995	29.0373	29.641			1	0.999	6	41	41	41	4	5	3	6	13	10	155375000	248591000	0	439831000	1657610000	840621000	1.06004	0.0762034	-2.21023	-2.25575	lcl|CP039850.1_prot_QCU59948.1_530	lcl|CP039850.1_prot_QCU59948.1_530 [locus_tag=FCU26_0536] [protein=putative exported protein] [protein_id=QCU59948.1] [location=611337..612032] [gbkey=CDS]	lcl|CP039850.1_prot_QCU59948.1_530 [locus_tag=FCU26_0536] [protein=putative exported protein] [protein_id=QCU59948.1] [location=611337..612032] [gbkey=CDS]		231			[locus_tag=FCU26_0536]
27.4659	26.88	25.9967	27.9545	28.5266	28.5766	+	Delta_76_WT	1	0.999	5	50	50	50	6	12	2	10	13	7	265125000	197647000	79256600	410285000	940094000	724396000	1.53792	0.027576	-1.57171	-3.33469	lcl|CP039850.1_prot_QCU59949.1_531	lcl|CP039850.1_prot_QCU59949.1_531 [locus_tag=FCU26_0537] [protein=putative conserved membrane protein] [protein_id=QCU59949.1] [location=complement(612321..613223)] [gbkey=CDS]	lcl|CP039850.1_prot_QCU59949.1_531 [locus_tag=FCU26_0537] [protein=putative conserved membrane protein] [protein_id=QCU59949.1] [location=complement(612321..613223)] [gbkey=CDS]		300			[locus_tag=FCU26_0537]
31.0063	30.9024	29.8667	30.5499	30.3955	31.0747			1	0.999	5	127	127	127	22	19	36	16	19	15	1832460000	2015950000	818199000	2335470000	10200600000	6940830000	0.0681685	0.884151	-0.0815703	-0.195221	lcl|CP039850.1_prot_QCU59953.1_535	lcl|CP039850.1_prot_QCU59953.1_535 [locus_tag=FCU26_0541] [protein=hypothetical protein] [protein_id=QCU59953.1] [location=complement(615475..615870)] [gbkey=CDS]	lcl|CP039850.1_prot_QCU59953.1_535 [locus_tag=FCU26_0541] [protein=hypothetical protein] [protein_id=QCU59953.1] [location=complement(615475..615870)] [gbkey=CDS]		131			[locus_tag=FCU26_0541]
28.4216	28.5871	28.5119	27.9209	28.5396	28.6083			1	0.999	7	70	70	70	12	12	7	12	14	13	509376000	478225000	485449000	429825000	464820000	474162000	0.269423	0.591845	0.150606	0.673143	lcl|CP039850.1_prot_QCU59954.1_536	lcl|CP039850.1_prot_QCU59954.1_536 [gene=hemL] [locus_tag=FCU26_0542] [protein=putative glutamate-1-semialdehyde 2,1-aminomutase hemL] [protein_id=QCU59954.1] [location=615984..617372] [gbkey=CDS]	lcl|CP039850.1_prot_QCU59954.1_536 [gene=hemL] [locus_tag=FCU26_0542] [protein=putative glutamate-1-semialdehyde 2,1-aminomutase hemL] [protein_id=QCU59954.1] [location=615984..617372] [gbkey=CDS]		462			[gene=hemL]
27.7206	27.4924	28.3634	27.7729	28.7474	28.5721			1	0.999	8	59	59	59	9	9	5	11	13	12	422757000	484638000	98745400	521239000	791411000	796712000	0.564714	0.268204	-0.50533	-1.27151	lcl|CP039850.1_prot_QCU59955.1_537	lcl|CP039850.1_prot_QCU59955.1_537 [locus_tag=FCU26_0543] [protein=hypothetical protein] [protein_id=QCU59955.1] [location=617372..617980] [gbkey=CDS]	lcl|CP039850.1_prot_QCU59955.1_537 [locus_tag=FCU26_0543] [protein=hypothetical protein] [protein_id=QCU59955.1] [location=617372..617980] [gbkey=CDS]		202			[locus_tag=FCU26_0543]
28.2807	28.0073	28.2431	28.3171	28.4881	27.9141			1	0.999	8	63	63	63	11	10	3	12	11	16	491310000	416230000	0	620566000	691824000	450629000	0.12007	0.803678	-0.0627136	-0.329293	lcl|CP039850.1_prot_QCU59956.1_538	lcl|CP039850.1_prot_QCU59956.1_538 [locus_tag=FCU26_0544] [protein=putative thioredoxin protein] [protein_id=QCU59956.1] [location=617995..618645] [gbkey=CDS]	lcl|CP039850.1_prot_QCU59956.1_538 [locus_tag=FCU26_0544] [protein=putative thioredoxin protein] [protein_id=QCU59956.1] [location=617995..618645] [gbkey=CDS]		216			[locus_tag=FCU26_0544]
26.6486	26.4297	26.8481	26.4722	26.5464	26.1735			1	0.999	7	24	24	24	4	6	6	4	2	2	182300000	167599000	85033900	168287000	105011000	108624000	0.668531	0.200264	0.244783	1.47388	lcl|CP039850.1_prot_QCU59958.1_540	lcl|CP039850.1_prot_QCU59958.1_540 [locus_tag=FCU26_0546] [protein=putative conserved transmembrane protein] [protein_id=QCU59958.1] [location=619454..621043] [gbkey=CDS]	lcl|CP039850.1_prot_QCU59958.1_540 [locus_tag=FCU26_0546] [protein=putative conserved transmembrane protein] [protein_id=QCU59958.1] [location=619454..621043] [gbkey=CDS]		529			[locus_tag=FCU26_0546]
29.7786	29.9066	29.3339	31.6032	32.0159	32.7871	+	Delta_76_WT	1	0.999	17	262	262	262	22	22	23	61	64	70	685491000	518139000	334228000	4742610000	22770800000	21875900000	2.50084	0.0121916	-2.46233	-6.34723	lcl|CP039850.1_prot_QCU59960.1_542	lcl|CP039850.1_prot_QCU59960.1_542 [locus_tag=FCU26_0548] [protein=hypothetical protein] [protein_id=QCU59960.1] [location=622056..623273] [gbkey=CDS]	lcl|CP039850.1_prot_QCU59960.1_542 [locus_tag=FCU26_0548] [protein=hypothetical protein] [protein_id=QCU59960.1] [location=622056..623273] [gbkey=CDS]		405			[locus_tag=FCU26_0548]
27.4934	27.7901	27.4688	27.8391	27.8721	27.6361			1	0.999	8	59	59	59	7	8	3	11	19	11	431687000	284105000	285972000	554550000	484089000	731140000	0.714198	0.178362	-0.198322	-1.56292	lcl|CP039850.1_prot_QCU59963.1_546	lcl|CP039850.1_prot_QCU59963.1_546 [gene=fabH] [locus_tag=FCU26_0552] [protein=3-oxoacyl-(acyl-carrier-protein) synthase III fabH] [protein_id=QCU59963.1] [location=complement(625707..626714)] [gbkey=CDS]	lcl|CP039850.1_prot_QCU59963.1_546 [gene=fabH] [locus_tag=FCU26_0552] [protein=3-oxoacyl-(acyl-carrier-protein) synthase III fabH] [protein_id=QCU59963.1] [location=complement(625707..626714)] [gbkey=CDS]		335			[gene=fabH]
26.6709	27.3204	26.4363	28.5338	29.1076	29.1588	+	Delta_76_WT	1	0.999	5	34	34	34	3	5	3	5	10	8	148602000	246826000	121711000	553334000	1420920000	784324000	2.51493	0.0116585	-2.12422	-6.40314	lcl|CP039850.1_prot_QCU59967.1_550	lcl|CP039850.1_prot_QCU59967.1_550 [locus_tag=FCU26_0556] [protein=putative integral membrane protein] [protein_id=QCU59967.1] [location=complement(629532..630965)] [gbkey=CDS]	lcl|CP039850.1_prot_QCU59967.1_550 [locus_tag=FCU26_0556] [protein=putative integral membrane protein] [protein_id=QCU59967.1] [location=complement(629532..630965)] [gbkey=CDS]		477			[locus_tag=FCU26_0556]
28.0459	28.2382	28.3641	27.8288	27.9885	28.1994			1	0.999	4	50	50	50	6	9	6	10	8	11	427100000	474405000	269859000	924682000	486725000	990863000	0.674516	0.196873	0.210492	1.48554	lcl|CP039850.1_prot_QCU59968.1_551	lcl|CP039850.1_prot_QCU59968.1_551 [locus_tag=FCU26_0557] [protein=putative conserved membrane protein] [protein_id=QCU59968.1] [location=631274..632920] [gbkey=CDS]	lcl|CP039850.1_prot_QCU59968.1_551 [locus_tag=FCU26_0557] [protein=putative conserved membrane protein] [protein_id=QCU59968.1] [location=631274..632920] [gbkey=CDS]		548			[locus_tag=FCU26_0557]
24.549	24.4451	25.0157	27.2065	28.1125	29.5527	+	Delta_76_WT	1	0.999	6	29	29	29	3	3	4	10	5	4	107749000	5404680	108834000	440321000	431790000	374439000	2.16611	0.0169571	-3.62065	-5.13357	lcl|CP039850.1_prot_QCU59970.1_553	lcl|CP039850.1_prot_QCU59970.1_553 [locus_tag=FCU26_0559] [protein=hypothetical protein] [protein_id=QCU59970.1] [location=633606..634268] [gbkey=CDS]	lcl|CP039850.1_prot_QCU59970.1_553 [locus_tag=FCU26_0559] [protein=hypothetical protein] [protein_id=QCU59970.1] [location=633606..634268] [gbkey=CDS]		220			[locus_tag=FCU26_0559]
27.3768	27.416	25.1756	28.633	28.3349	28.463			1	0.999	10	56	56	56	5	7	2	11	14	17	371816000	369199000	0	296334000	756386000	665815000	1.1488	0.0610502	-1.82082	-2.44285	lcl|CP039850.1_prot_QCU59972.1_555	lcl|CP039850.1_prot_QCU59972.1_555 [gene=menE] [locus_tag=FCU26_0561] [protein=putative o-succinylbenzoic acid--CoA ligase menE] [protein_id=QCU59972.1] [location=complement(635650..636738)] [gbkey=CDS]	lcl|CP039850.1_prot_QCU59972.1_555 [gene=menE] [locus_tag=FCU26_0561] [protein=putative o-succinylbenzoic acid--CoA ligase menE] [protein_id=QCU59972.1] [location=complement(635650..636738)] [gbkey=CDS]		362			[gene=menE]
28.1764	28.9646	27.8524	28.2663	27.9737	28.4703			1	0.999	4	40	40	40	7	7	5	3	8	10	568440000	868838000	543143000	499622000	418276000	773105000	0.0934323	0.845853	0.0943209	0.261761	lcl|CP039850.1_prot_QCU59976.1_559	lcl|CP039850.1_prot_QCU59976.1_559 [locus_tag=FCU26_0565] [protein=hypothetical protein] [protein_id=QCU59976.1] [location=complement(638817..639203)] [gbkey=CDS]	lcl|CP039850.1_prot_QCU59976.1_559 [locus_tag=FCU26_0565] [protein=hypothetical protein] [protein_id=QCU59976.1] [location=complement(638817..639203)] [gbkey=CDS]		128			[locus_tag=FCU26_0565]
28.3125	28.2913	27.963	28.0793	28.2712	28.1906			1	0.999	12	131	131	131	19	24	14	24	29	21	622953000	520629000	450589000	402399000	403031000	374653000	0.0227146	0.95725	0.00857544	0.0680096	lcl|CP039850.1_prot_QCU59977.1_560	lcl|CP039850.1_prot_QCU59977.1_560 [locus_tag=FCU26_0566] [protein=putative oxidoreductase] [protein_id=QCU59977.1] [location=complement(639266..640150)] [gbkey=CDS]	lcl|CP039850.1_prot_QCU59977.1_560 [locus_tag=FCU26_0566] [protein=putative oxidoreductase] [protein_id=QCU59977.1] [location=complement(639266..640150)] [gbkey=CDS]		294			[locus_tag=FCU26_0566]
27.7807	27.5466	28.0846	27.7175	27.1459	27.8371			1	0.999	8	64	64	64	9	7	10	9	16	13	524576000	589534000	294712000	444070000	288207000	414263000	0.376673	0.45154	0.237106	0.897741	lcl|CP039850.1_prot_QCU59978.1_561	lcl|CP039850.1_prot_QCU59978.1_561 [gene=menB] [locus_tag=FCU26_0567] [protein=putative naphthoate synthase menB] [protein_id=QCU59978.1] [location=complement(640246..641190)] [gbkey=CDS]	lcl|CP039850.1_prot_QCU59978.1_561 [gene=menB] [locus_tag=FCU26_0567] [protein=putative naphthoate synthase menB] [protein_id=QCU59978.1] [location=complement(640246..641190)] [gbkey=CDS]		314			[gene=menB]
23.9788	25.7573	25.0998	26.9479	27.6661	28.2673	+	Delta_76_WT	1	0.999	9	36	36	36	1	6	1	11	7	10	10248000	73874300	7327840	222394000	329119000	689733000	1.85043	0.0193782	-2.68184	-4.16296	lcl|CP039850.1_prot_QCU59981.1_565	lcl|CP039850.1_prot_QCU59981.1_565 [gene=fadD8] [locus_tag=FCU26_0571] [protein=putative fatty-acid-CoA ligase fadD8] [protein_id=QCU59981.1] [location=complement(642329..644044)] [gbkey=CDS]	lcl|CP039850.1_prot_QCU59981.1_565 [gene=fadD8] [locus_tag=FCU26_0571] [protein=putative fatty-acid-CoA ligase fadD8] [protein_id=QCU59981.1] [location=complement(642329..644044)] [gbkey=CDS]		571			[gene=fadD8]
24.7981	24.5394	24.7171	25.6898	27.8294	27.8083	+	Delta_76_WT	1	0.999	4	17	17	17	4	2	1	3	3	4	21687200	27626200	3684030	22835900	184252000	212193000	1.56274	0.0255055	-2.42434	-3.39637	lcl|CP039850.1_prot_QCU59983.1_567	lcl|CP039850.1_prot_QCU59983.1_567 [gene=menC] [locus_tag=FCU26_0573] [protein=putative muconate cycloisomerase menC] [protein_id=QCU59983.1] [location=645723..646703] [gbkey=CDS]	lcl|CP039850.1_prot_QCU59983.1_567 [gene=menC] [locus_tag=FCU26_0573] [protein=putative muconate cycloisomerase menC] [protein_id=QCU59983.1] [location=645723..646703] [gbkey=CDS]		326			[gene=menC]
27.2582	28.3857	29.6695	29.3335	31.4496	31.5153			1	0.999	8	140	140	140	14	18	10	27	40	31	747017000	583236000	500871000	518820000	466233000	738639000	1.09549	0.0697032	-2.32831	-2.32988	lcl|CP039850.1_prot_QCU59984.1_568	lcl|CP039850.1_prot_QCU59984.1_568 [gene=bpoC] [locus_tag=FCU26_0574] [protein=putative peroxidase bpoC (non-heme peroxidase)] [protein_id=QCU59984.1] [location=646700..647488] [gbkey=CDS]	lcl|CP039850.1_prot_QCU59984.1_568 [gene=bpoC] [locus_tag=FCU26_0574] [protein=putative peroxidase bpoC (non-heme peroxidase)] [protein_id=QCU59984.1] [location=646700..647488] [gbkey=CDS]		262			[gene=bpoC]
26.6961	27.4717	25.2705	26.2517	26.5125	25.9673			1	0.999	3	18	18	18	3	2	0	4	5	4	144546000	339968000	0	126880000	218344000	167845000	0.130484	0.79103	0.23559	0.355047	lcl|CP039850.1_prot_QCU59986.1_570	lcl|CP039850.1_prot_QCU59986.1_570 [locus_tag=FCU26_0576] [protein=putative conserved transmembrane protein] [protein_id=QCU59986.1] [location=649192..649707] [gbkey=CDS]	lcl|CP039850.1_prot_QCU59986.1_570 [locus_tag=FCU26_0576] [protein=putative conserved transmembrane protein] [protein_id=QCU59986.1] [location=649192..649707] [gbkey=CDS]		171			[locus_tag=FCU26_0576]
28.6456	29.2668	28.2686	29.167	29.1004	29.8924			1	0.999	7	63	63	63	10	15	2	14	12	10	832356000	1096650000	425921000	877513000	669469000	1529170000	0.788702	0.145194	-0.65963	-1.70881	lcl|CP039850.1_prot_QCU59988.1_572	lcl|CP039850.1_prot_QCU59988.1_572 [gene=menH] [locus_tag=FCU26_0578] [protein=putative ubiquinone/menaquinone biosynthesis methyltransferase menH] [protein_id=QCU59988.1] [location=650922..651626] [gbkey=CDS]	lcl|CP039850.1_prot_QCU59988.1_572 [gene=menH] [locus_tag=FCU26_0578] [protein=putative ubiquinone/menaquinone biosynthesis methyltransferase menH] [protein_id=QCU59988.1] [location=650922..651626] [gbkey=CDS]		234			[gene=menH]
23.511	28.7816	25.5723	28.8526	29.3601	29.1992			1	0.999	2	30	30	30	2	5	2	6	7	8	256952000	781395000	251017000	713603000	1069600000	995474000	0.967416	0.0926233	-3.18231	-2.06539	lcl|CP039850.1_prot_QCU59989.1_573	lcl|CP039850.1_prot_QCU59989.1_573 [locus_tag=FCU26_0579] [protein=putative conserved secreted protein] [protein_id=QCU59989.1] [location=complement(651640..651978)] [gbkey=CDS]	lcl|CP039850.1_prot_QCU59989.1_573 [locus_tag=FCU26_0579] [protein=putative conserved secreted protein] [protein_id=QCU59989.1] [location=complement(651640..651978)] [gbkey=CDS]		112			[locus_tag=FCU26_0579]
22.6453	23.064	24.4997	24.9788	28.0964	27.6049	+	Delta_76_WT	1	0.999	3	15	15	15	2	2	0	2	4	5	8325190	11501100	0	44011100	313293000	210176000	1.44929	0.0333427	-3.49039	-3.11964	lcl|CP039850.1_prot_QCU59991.1_575	lcl|CP039850.1_prot_QCU59991.1_575 [locus_tag=FCU26_0581] [protein=putative oxidoreductase] [protein_id=QCU59991.1] [location=complement(652762..653988)] [gbkey=CDS]	lcl|CP039850.1_prot_QCU59991.1_575 [locus_tag=FCU26_0581] [protein=putative oxidoreductase] [protein_id=QCU59991.1] [location=complement(652762..653988)] [gbkey=CDS]		408			[locus_tag=FCU26_0581]
27.9726	28.0787	27.3141	28.3597	28.2719	28.4548			1	0.999	9	114	114	114	13	22	14	25	24	16	251711000	531451000	274748000	678447000	486316000	548154000	1.10132	0.068582	-0.573674	-2.34216	lcl|CP039850.1_prot_QCU59992.1_576	lcl|CP039850.1_prot_QCU59992.1_576 [gene=grcC1] [locus_tag=FCU26_0582] [protein=putative polyprenyl-diphosphate synthase grcC1] [protein_id=QCU59992.1] [location=654004..655011] [gbkey=CDS]	lcl|CP039850.1_prot_QCU59992.1_576 [gene=grcC1] [locus_tag=FCU26_0582] [protein=putative polyprenyl-diphosphate synthase grcC1] [protein_id=QCU59992.1] [location=654004..655011] [gbkey=CDS]		335			[gene=grcC1]
27.3341	27.9024	27.3839	27.8955	28.1999	28.1684	+	Delta_76_WT	1	0.999	7	59	59	59	6	6	3	12	16	16	413867000	509955000	54791100	476651000	895889000	635366000	1.24946	0.0495121	-0.547806	-2.66148	lcl|CP039850.1_prot_QCU59993.1_577	lcl|CP039850.1_prot_QCU59993.1_577 [gene=htpX] [locus_tag=FCU26_0583] [protein=putative protease transmembrane protein heat shock protein htpX] [protein_id=QCU59993.1] [location=655112..655972] [gbkey=CDS]	lcl|CP039850.1_prot_QCU59993.1_577 [gene=htpX] [locus_tag=FCU26_0583] [protein=putative protease transmembrane protein heat shock protein htpX] [protein_id=QCU59993.1] [location=655112..655972] [gbkey=CDS]		286			[gene=htpX]
27.8421	28.2194	24.2527	29.0281	29.1173	28.9421			1	0.999	12	75	75	75	5	7	1	21	24	17	151275000	202012000	64533800	430083000	1834050000	1564680000	0.827208	0.131122	-2.25775	-1.78471	lcl|CP039850.1_prot_QCU59994.1_578	lcl|CP039850.1_prot_QCU59994.1_578 [gene=gpdA1] [locus_tag=FCU26_0584] [protein=putative glycerol-3-phosphate dehydrogenase (nad(p)) gpdA1] [protein_id=QCU59994.1] [location=complement(656157..657182)] [gbkey=CDS]	lcl|CP039850.1_prot_QCU59994.1_578 [gene=gpdA1] [locus_tag=FCU26_0584] [protein=putative glycerol-3-phosphate dehydrogenase (nad(p)) gpdA1] [protein_id=QCU59994.1] [location=complement(656157..657182)] [gbkey=CDS]		341			[gene=gpdA1]
23.1916	24.6645	25.4473	26.7848	28.4569	27.7123	+	Delta_76_WT	1	0.999	7	37	31	37	1	3	1	10	11	11	7477560	22281300	31708900	253299000	699834000	490130000	1.76565	0.0211789	-3.21686	-3.9265	lcl|CP039850.1_prot_QCU59995.1_579	lcl|CP039850.1_prot_QCU59995.1_579 [locus_tag=FCU26_0585] [protein=putative monooxygenase] [protein_id=QCU59995.1] [location=complement(657243..658703)] [gbkey=CDS]	lcl|CP039850.1_prot_QCU59995.1_579 [locus_tag=FCU26_0585] [protein=putative monooxygenase] [protein_id=QCU59995.1] [location=complement(657243..658703)] [gbkey=CDS]		486			[locus_tag=FCU26_0585]
29.6039	29.9011	30.6114	29.0666	29.2411	29.3364	+	Delta_76_WT	1	0.999	9	133	133	133	19	30	20	23	19	22	1499110000	1314380000	2051240000	474231000	819063000	918784000	1.25149	0.0496269	0.824099	2.66595	lcl|CP039850.1_prot_QCU59996.1_580	lcl|CP039850.1_prot_QCU59996.1_580 [locus_tag=FCU26_0586] [protein=hypothetical protein] [protein_id=QCU59996.1] [location=complement(658781..659272)] [gbkey=CDS]	lcl|CP039850.1_prot_QCU59996.1_580 [locus_tag=FCU26_0586] [protein=hypothetical protein] [protein_id=QCU59996.1] [location=complement(658781..659272)] [gbkey=CDS]		163			[locus_tag=FCU26_0586]
28.0774	28.144	27.4871	28.4089	29.0056	28.7294	+	Delta_76_WT	1	0.999	9	47	47	47	6	8	5	6	13	9	359438000	307180000	283979000	221782000	1893770000	1367430000	1.39795	0.0361528	-0.811846	-2.99855	lcl|CP039850.1_prot_QCU59998.1_582	lcl|CP039850.1_prot_QCU59998.1_582 [gene=cyp135B1] [locus_tag=FCU26_0589] [protein=putative cytochrome p450 135b1 cyp135B1] [protein_id=QCU59998.1] [location=660683..662101] [gbkey=CDS]	lcl|CP039850.1_prot_QCU59998.1_582 [gene=cyp135B1] [locus_tag=FCU26_0589] [protein=putative cytochrome p450 135b1 cyp135B1] [protein_id=QCU59998.1] [location=660683..662101] [gbkey=CDS]		472			[gene=cyp135B1]
31.429	31.8847	30.6804	29.5478	29.4934	29.5989	+	Delta_76_WT	1	0.999	4	86	86	86	15	25	15	9	8	14	3850410000	5899000000	2920280000	1827770000	1012180000	1862420000	2.14527	0.0171058	1.78471	5.06468	lcl|CP039850.1_prot_QCU59999.1_583	lcl|CP039850.1_prot_QCU59999.1_583 [locus_tag=FCU26_0590] [protein=hypothetical protein] [protein_id=QCU59999.1] [location=662236..662502] [gbkey=CDS]	lcl|CP039850.1_prot_QCU59999.1_583 [locus_tag=FCU26_0590] [protein=hypothetical protein] [protein_id=QCU59999.1] [location=662236..662502] [gbkey=CDS]		88			[locus_tag=FCU26_0590]
24.0798	25.1046	24.9974	26.9461	30.6759	30.519	+	Delta_76_WT	1	0.999	3	11	11	11	1	2	0	2	4	2	13474200	30244900	0	266738000	1974700000	1291490000	1.6778	0.0232665	-4.65305	-3.69106	lcl|CP039850.1_prot_QCU60003.1_587	lcl|CP039850.1_prot_QCU60003.1_587 [locus_tag=FCU26_0594] [protein=hypothetical protein] [protein_id=QCU60003.1] [location=complement(667083..668474)] [gbkey=CDS]	lcl|CP039850.1_prot_QCU60003.1_587 [locus_tag=FCU26_0594] [protein=hypothetical protein] [protein_id=QCU60003.1] [location=complement(667083..668474)] [gbkey=CDS]		463			[locus_tag=FCU26_0594]
27.6509	27.685	27.9029	28.4844	28.4369	28.7753	+	Delta_76_WT	1	0.999	12	87	87	87	7	11	3	21	19	26	359284000	552730000	188280000	905691000	758809000	935259000	2.46512	0.0143051	-0.819229	-6.20736	lcl|CP039850.1_prot_QCU60006.1_590	lcl|CP039850.1_prot_QCU60006.1_590 [locus_tag=FCU26_0597] [protein=putative transcriptional regulatory protein] [protein_id=QCU60006.1] [location=671081..672385] [gbkey=CDS]	lcl|CP039850.1_prot_QCU60006.1_590 [locus_tag=FCU26_0597] [protein=putative transcriptional regulatory protein] [protein_id=QCU60006.1] [location=671081..672385] [gbkey=CDS]		434			[locus_tag=FCU26_0597]
31.2544	31.6649	30.2836	30.1007	30.164	29.5471			1	0.999	5	181	181	181	40	34	36	33	26	12	2560230000	7192510000	3140590000	1882560000	1575730000	2641640000	1.17071	0.0584357	1.13039	2.48981	lcl|CP039850.1_prot_QCU60007.1_591	lcl|CP039850.1_prot_QCU60007.1_591 [locus_tag=FCU26_0598] [protein=Conserved protein TB27.3] [protein_id=QCU60007.1] [location=672399..673184] [gbkey=CDS]	lcl|CP039850.1_prot_QCU60007.1_591 [locus_tag=FCU26_0598] [protein=Conserved protein TB27.3] [protein_id=QCU60007.1] [location=672399..673184] [gbkey=CDS]		261			[locus_tag=FCU26_0598]
31.8934	31.7519	30.8028	31.8438	31.7879	31.8148			1	0.999	7	296	296	296	48	51	31	54	47	65	8925260000	10011200000	2970380000	6370940000	7551060000	8301040000	0.412779	0.413299	-0.332808	-0.970931	lcl|CP039850.1_prot_QCU60010.1_594	lcl|CP039850.1_prot_QCU60010.1_594 [locus_tag=FCU26_0601] [protein=hypothetical protein] [protein_id=QCU60010.1] [location=complement(678349..678840)] [gbkey=CDS]	lcl|CP039850.1_prot_QCU60010.1_594 [locus_tag=FCU26_0601] [protein=hypothetical protein] [protein_id=QCU60010.1] [location=complement(678349..678840)] [gbkey=CDS]		163			[locus_tag=FCU26_0601]
27.1733	26.4086	28.5339	26.5666	24.6339	25.9548			1	0.999	4	18	18	18	4	4	6	1	2	1	273650000	200268000	167509000	185418000	48373500	0	0.915354	0.10448	1.65352	1.96025	lcl|CP039850.1_prot_QCU60011.1_595	lcl|CP039850.1_prot_QCU60011.1_595 [locus_tag=FCU26_0602] [protein=hypothetical protein] [protein_id=QCU60011.1] [location=678934..679149] [gbkey=CDS]	lcl|CP039850.1_prot_QCU60011.1_595 [locus_tag=FCU26_0602] [protein=hypothetical protein] [protein_id=QCU60011.1] [location=678934..679149] [gbkey=CDS]		71			[locus_tag=FCU26_0602]
28.7147	27.6824	25.1208	29.2652	29.696	29.9127			1	0.999	4	69	69	69	11	10	6	16	16	10	393108000	284439000	201019000	546026000	2162200000	1244460000	1.06188	0.076024	-2.45195	-2.25959	lcl|CP039850.1_prot_QCU60013.1_597	lcl|CP039850.1_prot_QCU60013.1_597 [gene=lpqN] [locus_tag=FCU26_0604] [protein=putative conserved lipoprotein lpqN] [protein_id=QCU60013.1] [location=complement(679613..680299)] [gbkey=CDS]	lcl|CP039850.1_prot_QCU60013.1_597 [gene=lpqN] [locus_tag=FCU26_0604] [protein=putative conserved lipoprotein lpqN] [protein_id=QCU60013.1] [location=complement(679613..680299)] [gbkey=CDS]		228			[gene=lpqN]
23.5409	24.5465	27.5805	27.4434	27.256	26.0513			1	0.999	4	18	18	18	2	2	5	3	3	3	113111000	93647800	190694000	183530000	143874000	66068700	0.586094	0.253127	-1.69426	-1.31326	lcl|CP039850.1_prot_QCU60025.1_609	lcl|CP039850.1_prot_QCU60025.1_609 [locus_tag=FCU26_0616] [protein=hypothetical protein] [protein_id=QCU60025.1] [location=complement(696066..696458)] [gbkey=CDS]	lcl|CP039850.1_prot_QCU60025.1_609 [locus_tag=FCU26_0616] [protein=hypothetical protein] [protein_id=QCU60025.1] [location=complement(696066..696458)] [gbkey=CDS]		130			[locus_tag=FCU26_0616]
28.3544	29.2093	27.5387	28.1314	27.3148	28.7071			1	0.999	3	34	34	34	4	6	8	6	4	6	571913000	964766000	330204000	452675000	257471000	751222000	0.192821	0.697323	0.316367	0.502882	lcl|CP039850.1_prot_QCU60029.1_613	lcl|CP039850.1_prot_QCU60029.1_613 [locus_tag=FCU26_0620] [protein=hypothetical protein] [protein_id=QCU60029.1] [location=complement(698791..699027)] [gbkey=CDS]	lcl|CP039850.1_prot_QCU60029.1_613 [locus_tag=FCU26_0620] [protein=hypothetical protein] [protein_id=QCU60029.1] [location=complement(698791..699027)] [gbkey=CDS]		78			[locus_tag=FCU26_0620]
23.7392	24.764	24.7703	27.6159	28.6243	29.9298	+	Delta_76_WT	1	0.999	4	24	24	24	1	1	0	8	8	6	2196910	12097200	0	162400000	953799000	954535000	2.33336	0.0145	-4.29881	-5.71362	lcl|CP039850.1_prot_QCU60034.1_618	lcl|CP039850.1_prot_QCU60034.1_618 [gene=lpqO] [locus_tag=FCU26_0625] [protein=putative conserved lipoprotein lpqO] [protein_id=QCU60034.1] [location=701466..702416] [gbkey=CDS]	lcl|CP039850.1_prot_QCU60034.1_618 [gene=lpqO] [locus_tag=FCU26_0625] [protein=putative conserved lipoprotein lpqO] [protein_id=QCU60034.1] [location=701466..702416] [gbkey=CDS]		316			[gene=lpqO]
27.7766	28.0229	27.8092	27.8328	27.7209	28.1167			1	0.999	14	129	129	129	25	29	12	24	20	19	283476000	354078000	203658000	371471000	419041000	517522000	0.0501948	0.913704	-0.0205943	-0.146179	lcl|CP039850.1_prot_QCU60044.1_628	lcl|CP039850.1_prot_QCU60044.1_628 [locus_tag=FCU26_0635] [protein=Hypothetical protein] [protein_id=QCU60044.1] [location=complement(708175..710742)] [gbkey=CDS]	lcl|CP039850.1_prot_QCU60044.1_628 [locus_tag=FCU26_0635] [protein=Hypothetical protein] [protein_id=QCU60044.1] [location=complement(708175..710742)] [gbkey=CDS]		855			[locus_tag=FCU26_0635]
23.5575	24.8794	24.5065	25.8198	27.6351	28.3121	+	Delta_76_WT	1	0.999	5	27	27	27	1	5	1	6	7	7	4456300	68840600	103474000	90885200	348258000	294451000	1.60164	0.0250793	-2.94119	-3.49434	lcl|CP039850.1_prot_QCU60051.1_635	lcl|CP039850.1_prot_QCU60051.1_635 [gene=galK] [locus_tag=FCU26_0642] [protein=putative galactokinase galK] [protein_id=QCU60051.1] [location=713944..715035] [gbkey=CDS]	lcl|CP039850.1_prot_QCU60051.1_635 [gene=galK] [locus_tag=FCU26_0642] [protein=putative galactokinase galK] [protein_id=QCU60051.1] [location=713944..715035] [gbkey=CDS]		363			[gene=galK]
28.5421	29.1771	28.1061	25.1122	30.0213	26.4579			1	0.999	7	51	51	51	17	20	14	0	0	0	914791000	1030610000	482015000	0	433514000	0	0.398781	0.428973	1.41136	0.942667	lcl|CP039850.1_prot_QCU60063.1_648	lcl|CP039850.1_prot_QCU60063.1_648 [gene=echA3] [locus_tag=FCU26_0655] [protein=putative enoyl-CoA hydratase echA3] [protein_id=QCU60063.1] [location=complement(729810..730505)] [gbkey=CDS]	lcl|CP039850.1_prot_QCU60063.1_648 [gene=echA3] [locus_tag=FCU26_0655] [protein=putative enoyl-CoA hydratase echA3] [protein_id=QCU60063.1] [location=complement(729810..730505)] [gbkey=CDS]		231			[gene=echA3]
29.1767	29.0049	26.5668	28.9906	30.0976	30.5267			1	0.999	7	56	56	56	12	9	9	7	10	9	558057000	581618000	253083000	652596000	3367320000	1842140000	0.779884	0.149277	-1.62214	-1.69149	lcl|CP039850.1_prot_QCU60064.1_649	lcl|CP039850.1_prot_QCU60064.1_649 [locus_tag=FCU26_0656] [protein=putative exported protein] [protein_id=QCU60064.1] [location=complement(730554..731384)] [gbkey=CDS]	lcl|CP039850.1_prot_QCU60064.1_649 [locus_tag=FCU26_0656] [protein=putative exported protein] [protein_id=QCU60064.1] [location=complement(730554..731384)] [gbkey=CDS]		276			[locus_tag=FCU26_0656]
26.5708	26.425	27.9625	28.403	30.2422	29.7821	+	Delta_76_WT	1	0.999	7	47	47	47	9	4	6	10	7	11	242139000	208495000	170445000	479544000	966961000	818501000	1.5526	0.0270438	-2.48968	-3.37108	lcl|CP039850.1_prot_QCU60065.1_650	lcl|CP039850.1_prot_QCU60065.1_650 [locus_tag=FCU26_0657] [protein=putative glyoxalase II] [protein_id=QCU60065.1] [location=complement(731538..732251)] [gbkey=CDS]	lcl|CP039850.1_prot_QCU60065.1_650 [locus_tag=FCU26_0657] [protein=putative glyoxalase II] [protein_id=QCU60065.1] [location=complement(731538..732251)] [gbkey=CDS]		237			[locus_tag=FCU26_0657]
30.8912	30.8399	30.5304	29.6806	29.1371	29.3456	+	Delta_76_WT	1	0.999	6	80	80	80	18	11	14	14	11	12	4424140000	4037560000	4658920000	2264390000	951396000	1478480000	2.66605	0.00843411	1.36607	7.02982	lcl|CP039850.1_prot_QCU60067.1_652	lcl|CP039850.1_prot_QCU60067.1_652 [gene=rpmG2] [locus_tag=FCU26_0661] [protein=putative 50S ribosomal protein L33 rpmG2] [protein_id=QCU60067.1] [location=732930..733097] [gbkey=CDS]	lcl|CP039850.1_prot_QCU60067.1_652 [gene=rpmG2] [locus_tag=FCU26_0661] [protein=putative 50S ribosomal protein L33 rpmG2] [protein_id=QCU60067.1] [location=732930..733097] [gbkey=CDS]		55			[gene=rpmG2]
29.7619	29.6527	29.3065	30.4558	30.8347	31.3327	+	Delta_76_WT	1	0.999	9	153	153	153	17	20	13	31	31	41	1176330000	763005000	812263000	3418200000	9476990000	12846200000	1.96763	0.0174811	-1.30065	-4.5059	lcl|CP039850.1_prot_QCU60068.1_653	lcl|CP039850.1_prot_QCU60068.1_653 [locus_tag=FCU26_0662] [protein=hypothetical protein] [protein_id=QCU60068.1] [location=733148..733624] [gbkey=CDS]	lcl|CP039850.1_prot_QCU60068.1_653 [locus_tag=FCU26_0662] [protein=hypothetical protein] [protein_id=QCU60068.1] [location=733148..733624] [gbkey=CDS]		158			[locus_tag=FCU26_0662]
33.0671	32.9128	31.9473	32.7571	32.9263	33.298			1	0.999	5	356	356	356	58	52	42	72	74	58	15935300000	18042200000	10977400000	6174290000	8683450000	11310500000	0.383924	0.444662	-0.351384	-0.912517	lcl|CP039850.1_prot_QCU60069.1_654	lcl|CP039850.1_prot_QCU60069.1_654 [locus_tag=FCU26_0663] [protein=hypothetical protein] [protein_id=QCU60069.1] [location=733611..734039] [gbkey=CDS]	lcl|CP039850.1_prot_QCU60069.1_654 [locus_tag=FCU26_0663] [protein=hypothetical protein] [protein_id=QCU60069.1] [location=733611..734039] [gbkey=CDS]		142			[locus_tag=FCU26_0663]
29.5758	29.5823	30.3926	30.1987	29.5922	30.0574			1	0.999	7	126	126	126	18	23	15	26	23	21	1044900000	1480970000	1255940000	2560630000	2233530000	984973000	0.109598	0.819638	-0.0991726	-0.30304	lcl|CP039850.1_prot_QCU60070.1_655	lcl|CP039850.1_prot_QCU60070.1_655 [locus_tag=FCU26_0664] [protein=hypothetical protein] [protein_id=QCU60070.1] [location=734043..734543] [gbkey=CDS]	lcl|CP039850.1_prot_QCU60070.1_655 [locus_tag=FCU26_0664] [protein=hypothetical protein] [protein_id=QCU60070.1] [location=734043..734543] [gbkey=CDS]		166			[locus_tag=FCU26_0664]
28.3497	29.3264	29.0924	29.1709	29.5698	30.2266			1	0.999	7	100	100	100	9	19	15	13	19	25	447524000	1313250000	883286000	547320000	1255070000	1892750000	0.794852	0.142882	-0.732939	-1.72091	lcl|CP039850.1_prot_QCU60071.1_656	lcl|CP039850.1_prot_QCU60071.1_656 [gene=secE1] [locus_tag=FCU26_0666] [protein=putative preprotein translocase secE1] [protein_id=QCU60071.1] [location=734955..735440] [gbkey=CDS]	lcl|CP039850.1_prot_QCU60071.1_656 [gene=secE1] [locus_tag=FCU26_0666] [protein=putative preprotein translocase secE1] [protein_id=QCU60071.1] [location=734955..735440] [gbkey=CDS]		161			[gene=secE1]
29.2586	29.6731	29.3171	29.1631	29.0376	28.8075			1	0.999	10	156	156	156	31	23	33	20	25	24	1422950000	1581570000	1809490000	1314700000	1010730000	833717000	1.1701	0.0584853	0.413541	2.48851	lcl|CP039850.1_prot_QCU60072.1_657	lcl|CP039850.1_prot_QCU60072.1_657 [gene=nusG] [locus_tag=FCU26_0667] [protein=putative transcription antitermination protein nusG] [protein_id=QCU60072.1] [location=735472..736188] [gbkey=CDS]	lcl|CP039850.1_prot_QCU60072.1_657 [gene=nusG] [locus_tag=FCU26_0667] [protein=putative transcription antitermination protein nusG] [protein_id=QCU60072.1] [location=735472..736188] [gbkey=CDS]		238			[gene=nusG]
31.201	31.4251	30.8223	30.8157	30.6641	31.0843			1	0.999	4	110	110	110	11	21	20	23	16	19	2387890000	3830390000	1670400000	3937190000	2622630000	7712460000	0.61713	0.230386	0.294769	1.37377	lcl|CP039850.1_prot_QCU60073.1_658	lcl|CP039850.1_prot_QCU60073.1_658 [gene=rplK] [locus_tag=FCU26_0668] [protein=putative 50S ribosomal protein l11 rplK] [protein_id=QCU60073.1] [location=736240..736668] [gbkey=CDS]	lcl|CP039850.1_prot_QCU60073.1_658 [gene=rplK] [locus_tag=FCU26_0668] [protein=putative 50S ribosomal protein l11 rplK] [protein_id=QCU60073.1] [location=736240..736668] [gbkey=CDS]		142			[gene=rplK]
31.9508	32.0732	31.753	32.3321	32.456	32.3831	+	Delta_76_WT	1	0.999	9	357	357	357	49	61	62	66	58	61	4388890000	6641210000	2663550000	9019030000	22794200000	17932400000	2.01449	0.0169855	-0.464729	-4.64857	lcl|CP039850.1_prot_QCU60074.1_659	lcl|CP039850.1_prot_QCU60074.1_659 [gene=rplA] [locus_tag=FCU26_0669] [protein=putative 50S ribosomal protein L1 rplA] [protein_id=QCU60074.1] [location=736735..737442] [gbkey=CDS]	lcl|CP039850.1_prot_QCU60074.1_659 [gene=rplA] [locus_tag=FCU26_0669] [protein=putative 50S ribosomal protein L1 rplA] [protein_id=QCU60074.1] [location=736735..737442] [gbkey=CDS]		235			[gene=rplA]
29.2788	29.3503	28.6959	29.7185	30.0649	29.9191	+	Delta_76_WT	1	0.999	18	292	261	292	41	41	15	58	75	62	1227640000	1288120000	717698000	1663840000	2033780000	2145000000	1.58067	0.0255365	-0.79248	-3.44131	lcl|CP039850.1_prot_QCU60075.1_660	lcl|CP039850.1_prot_QCU60075.1_660 [gene=mmaA4] [locus_tag=FCU26_0670] [protein=Methoxy mycolic acid synthase 4 mmaA4] [protein_id=QCU60075.1] [location=complement(737516..738421)] [gbkey=CDS]	lcl|CP039850.1_prot_QCU60075.1_660 [gene=mmaA4] [locus_tag=FCU26_0670] [protein=Methoxy mycolic acid synthase 4 mmaA4] [protein_id=QCU60075.1] [location=complement(737516..738421)] [gbkey=CDS]		301			[gene=mmaA4]
27.4897	28.3794	28.5868	28.8922	29.2168	29.1918	+	Delta_76_WT	1	0.999	17	209	203	209	19	25	8	53	52	52	334632000	447447000	177924000	1443510000	1397250000	485339000	1.2632	0.0491651	-0.948295	-2.6919	lcl|CP039850.1_prot_QCU60077.1_662	lcl|CP039850.1_prot_QCU60077.1_662 [gene=mmaA2] [locus_tag=FCU26_0672] [protein=Methoxy mycolic acid synthase 2 mmaA2] [protein_id=QCU60077.1] [location=complement(739515..740378)] [gbkey=CDS]	lcl|CP039850.1_prot_QCU60077.1_662 [gene=mmaA2] [locus_tag=FCU26_0672] [protein=Methoxy mycolic acid synthase 2 mmaA2] [protein_id=QCU60077.1] [location=complement(739515..740378)] [gbkey=CDS]		287			[gene=mmaA2]
27.7314	27.952	25.1324	27.8294	28.2868	28.0879			1	0.999	5	41	41	41	5	9	2	6	11	8	613913000	722282000	227856000	472422000	641754000	627988000	0.545725	0.282172	-1.12942	-1.23437	lcl|CP039850.1_prot_QCU60079.1_664	lcl|CP039850.1_prot_QCU60079.1_664 [gene=lipG] [locus_tag=FCU26_0674] [protein=putative lipase/esterase lipG] [protein_id=QCU60079.1] [location=complement(741452..742357)] [gbkey=CDS]	lcl|CP039850.1_prot_QCU60079.1_664 [gene=lipG] [locus_tag=FCU26_0674] [protein=putative lipase/esterase lipG] [protein_id=QCU60079.1] [location=complement(741452..742357)] [gbkey=CDS]		301			[gene=lipG]
30.2061	30.2314	29.7705	30.3324	30.7119	30.6942			1	0.999	18	267	267	267	39	46	31	47	45	59	1846530000	1382240000	580821000	1732990000	2926380000	1875660000	1.23463	0.0505364	-0.510211	-2.62879	lcl|CP039850.1_prot_QCU60080.1_665	lcl|CP039850.1_prot_QCU60080.1_665 [locus_tag=FCU26_0675] [protein=hypothetical protein] [protein_id=QCU60080.1] [location=complement(742369..743835)] [gbkey=CDS]	lcl|CP039850.1_prot_QCU60080.1_665 [locus_tag=FCU26_0675] [protein=hypothetical protein] [protein_id=QCU60080.1] [location=complement(742369..743835)] [gbkey=CDS]		488			[locus_tag=FCU26_0675]
31.5321	31.7267	31.0981	31.7981	31.758	32.1105			1	0.999	7	252	252	252	43	44	68	30	34	33	6077940000	6325050000	3173280000	7066240000	7066580000	6409630000	0.942712	0.0987701	-0.436586	-2.01535	lcl|CP039850.1_prot_QCU60084.1_669	lcl|CP039850.1_prot_QCU60084.1_669 [gene=rplJ] [locus_tag=FCU26_0679] [protein=putative 50S ribosomal protein L10 rplJ] [protein_id=QCU60084.1] [location=750027..750563] [gbkey=CDS]	lcl|CP039850.1_prot_QCU60084.1_669 [gene=rplJ] [locus_tag=FCU26_0679] [protein=putative 50S ribosomal protein L10 rplJ] [protein_id=QCU60084.1] [location=750027..750563] [gbkey=CDS]		178			[gene=rplJ]
32.0469	32.2191	31.8113	31.2397	31.3511	32.2609			1	0.999	9	212	212	212	41	43	32	29	38	29	5280650000	8036960000	4205960000	4580530000	10127500000	2516300000	0.521249	0.301453	0.408547	1.18637	lcl|CP039850.1_prot_QCU60085.1_670	lcl|CP039850.1_prot_QCU60085.1_670 [gene=rplL] [locus_tag=FCU26_0680] [protein=putative 50S ribosomal protein L7/L12 rplL (SA1)] [protein_id=QCU60085.1] [location=750600..750992] [gbkey=CDS]	lcl|CP039850.1_prot_QCU60085.1_670 [gene=rplL] [locus_tag=FCU26_0680] [protein=putative 50S ribosomal protein L7/L12 rplL (SA1)] [protein_id=QCU60085.1] [location=750600..750992] [gbkey=CDS]		130			[gene=rplL]
26.2501	25.9652	24.9572	28.4921	28.8668	29.4229	+	Delta_76_WT	1	0.999	7	29	29	29	4	2	2	6	7	8	125811000	90203600	6274310	481981000	1379230000	720373000	2.59379	0.00897297	-3.20309	-6.72383	lcl|CP039850.1_prot_QCU60087.1_672	lcl|CP039850.1_prot_QCU60087.1_672 [locus_tag=FCU26_0682] [protein=putative dioxygenase] [protein_id=QCU60087.1] [location=751751..753256] [gbkey=CDS]	lcl|CP039850.1_prot_QCU60087.1_672 [locus_tag=FCU26_0682] [protein=putative dioxygenase] [protein_id=QCU60087.1] [location=751751..753256] [gbkey=CDS]		501			[locus_tag=FCU26_0682]
29.5263	29.7425	28.8328	30.6298	30.977	30.6917	+	Delta_76_WT	1	0.999	12	153	153	153	20	22	19	31	30	31	827404000	841653000	437435000	2021260000	9479480000	7630370000	2.04734	0.0164762	-1.39896	-4.75055	lcl|CP039850.1_prot_QCU60088.1_673	lcl|CP039850.1_prot_QCU60088.1_673 [gene=mkl] [locus_tag=FCU26_0683] [protein=ABC transporter mkl] [protein_id=QCU60088.1] [location=753268..754347] [gbkey=CDS]	lcl|CP039850.1_prot_QCU60088.1_673 [gene=mkl] [locus_tag=FCU26_0683] [protein=ABC transporter mkl] [protein_id=QCU60088.1] [location=753268..754347] [gbkey=CDS]		359			[gene=mkl]
28.5422	28.6313	28.0244	28.7079	28.7015	28.8521			1	0.999	15	125	125	125	15	21	17	28	20	24	497747000	358276000	295515000	613802000	1630800000	1176210000	0.841746	0.125686	-0.354533	-1.81348	lcl|CP039850.1_prot_QCU60096.1_681	lcl|CP039850.1_prot_QCU60096.1_681 [gene=atsD] [locus_tag=FCU26_0691] [protein=putative arylsulfatase atsD] [protein_id=QCU60096.1] [location=757888..760251] [gbkey=CDS]	lcl|CP039850.1_prot_QCU60096.1_681 [gene=atsD] [locus_tag=FCU26_0691] [protein=putative arylsulfatase atsD] [protein_id=QCU60096.1] [location=757888..760251] [gbkey=CDS]		787			[gene=atsD]
30.8681	31.0315	30.6199	31.2568	31.366	31.2718	+	Delta_76_WT	1	0.999	54	1095	1095	1095	141	173	140	222	210	209	1730660000	1978020000	2362640000	1724770000	15694100000	10112500000	1.6746	0.0232871	-0.45834	-3.68267	lcl|CP039850.1_prot_QCU60100.1_685	lcl|CP039850.1_prot_QCU60100.1_685 [gene=rpoB] [locus_tag=FCU26_0695] [protein=DNA-directed RNA polymerase (beta chain) rpoB] [protein_id=QCU60100.1] [location=761558..765076] [gbkey=CDS]	lcl|CP039850.1_prot_QCU60100.1_685 [gene=rpoB] [locus_tag=FCU26_0695] [protein=DNA-directed RNA polymerase (beta chain) rpoB] [protein_id=QCU60100.1] [location=761558..765076] [gbkey=CDS]		1172			[gene=rpoB]
31.7425	31.8216	31.2776	32.0564	32.3626	32.4078	+	Delta_76_WT	1	0.999	79	1242	1242	1242	165	189	159	228	247	254	2215040000	1332460000	2163520000	5746920000	11215700000	26171100000	1.51106	0.0296024	-0.661687	-3.26868	lcl|CP039850.1_prot_QCU60101.1_686	lcl|CP039850.1_prot_QCU60101.1_686 [gene=rpoC] [locus_tag=FCU26_0696] [protein=DNA-directed RNA polymerase (beta' chain) rpoC] [protein_id=QCU60101.1] [location=765121..769071] [gbkey=CDS]	lcl|CP039850.1_prot_QCU60101.1_686 [gene=rpoC] [locus_tag=FCU26_0696] [protein=DNA-directed RNA polymerase (beta' chain) rpoC] [protein_id=QCU60101.1] [location=765121..769071] [gbkey=CDS]		1316			[gene=rpoC]
28.3177	28.3244	28.2906	28.0366	27.8395	27.7658	+	Delta_76_WT	1	0.999	7	81	81	81	12	15	9	17	14	14	316723000	305023000	327294000	286403000	370891000	384134000	2.20996	0.016124	0.430269	5.28086	lcl|CP039850.1_prot_QCU60103.1_688	lcl|CP039850.1_prot_QCU60103.1_688 [gene=end] [locus_tag=FCU26_0698] [protein=putative endonuclease IV end] [protein_id=QCU60103.1] [location=771543..772301] [gbkey=CDS]	lcl|CP039850.1_prot_QCU60103.1_688 [gene=end] [locus_tag=FCU26_0698] [protein=putative endonuclease IV end] [protein_id=QCU60103.1] [location=771543..772301] [gbkey=CDS]		252			[gene=end]
25.4262	25.599	26.5998	25.4426	28.1352	25.2038			1	0.999	6	28	28	28	3	8	4	3	4	6	145717000	102357000	90579100	10219600	122774000	129283000	0.141633	0.774328	-0.38552	-0.38225	lcl|CP039850.1_prot_QCU60105.1_690	lcl|CP039850.1_prot_QCU60105.1_690 [gene=fadE8] [locus_tag=FCU26_0700] [protein=putative acyl-CoA dehydrogenase fadE8] [protein_id=QCU60105.1] [location=773235..774863] [gbkey=CDS]	lcl|CP039850.1_prot_QCU60105.1_690 [gene=fadE8] [locus_tag=FCU26_0700] [protein=putative acyl-CoA dehydrogenase fadE8] [protein_id=QCU60105.1] [location=773235..774863] [gbkey=CDS]		542			[gene=fadE8]
27.4436	27.3984	26.8618	27.7767	28.3728	28.2722	+	Delta_76_WT	1	0.999	7	52	52	52	7	11	3	7	12	12	485052000	424169000	147285000	647588000	564311000	597312000	1.58522	0.0253246	-0.905976	-3.45278	lcl|CP039850.1_prot_QCU60108.1_693	lcl|CP039850.1_prot_QCU60108.1_693 [gene=echA5] [locus_tag=FCU26_0703] [protein=putative enoyl-CoA hydratase echA5] [protein_id=QCU60108.1] [location=776534..777325] [gbkey=CDS]	lcl|CP039850.1_prot_QCU60108.1_693 [gene=echA5] [locus_tag=FCU26_0703] [protein=putative enoyl-CoA hydratase echA5] [protein_id=QCU60108.1] [location=776534..777325] [gbkey=CDS]		263			[gene=echA5]
27.5954	27.8023	25.3599	28.054	28.0218	27.9303			1	0.999	6	53	53	53	9	9	1	12	11	11	490557000	585460000	97515200	590120000	638245000	751571000	0.622018	0.22687	-1.08284	-1.38329	lcl|CP039850.1_prot_QCU60109.1_694	lcl|CP039850.1_prot_QCU60109.1_694 [gene=mmpL5] [locus_tag=FCU26_0704] [protein=putative conserved transmembrane transport protein mmpL5] [protein_id=QCU60109.1] [location=complement(777337..780231)] [gbkey=CDS]	lcl|CP039850.1_prot_QCU60109.1_694 [gene=mmpL5] [locus_tag=FCU26_0704] [protein=putative conserved transmembrane transport protein mmpL5] [protein_id=QCU60109.1] [location=complement(777337..780231)] [gbkey=CDS]		964			[gene=mmpL5]
27.7301	27.2928	25.0129	28.0039	27.9065	27.9046			1	0.999	3	29	29	29	6	6	2	6	5	4	337206000	236566000	244364000	386840000	408271000	365288000	0.67902	0.194452	-1.25972	-1.49432	lcl|CP039850.1_prot_QCU60110.1_695	lcl|CP039850.1_prot_QCU60110.1_695 [gene=mmpS5] [locus_tag=FCU26_0705] [protein=putative conserved membrane protein mmpS5] [protein_id=QCU60110.1] [location=complement(780228..780656)] [gbkey=CDS]	lcl|CP039850.1_prot_QCU60110.1_695 [gene=mmpS5] [locus_tag=FCU26_0705] [protein=putative conserved membrane protein mmpS5] [protein_id=QCU60110.1] [location=complement(780228..780656)] [gbkey=CDS]		142			[gene=mmpS5]
24.6124	24.8251	25.5626	27.724	26.0147	27.7152	+	Delta_76_WT	1	0.999	2	20	20	20	1	1	2	4	6	6	80642300	34072800	77390500	205679000	85264400	216413000	1.55488	0.0263135	-2.15128	-3.37675	lcl|CP039850.1_prot_QCU60112.1_697	lcl|CP039850.1_prot_QCU60112.1_697 [locus_tag=FCU26_0707] [protein=Conserved hypothetical threonine rich protein] [protein_id=QCU60112.1] [location=complement(781294..781791)] [gbkey=CDS]	lcl|CP039850.1_prot_QCU60112.1_697 [locus_tag=FCU26_0707] [protein=Conserved hypothetical threonine rich protein] [protein_id=QCU60112.1] [location=complement(781294..781791)] [gbkey=CDS]		165			[locus_tag=FCU26_0707]
28.2579	28.1737	27.4214	27.4274	27.8907	27.4769			1	0.999	6	41	41	41	10	10	4	7	5	5	741154000	693987000	326305000	402438000	554609000	267518000	0.508273	0.31259	0.352641	1.16085	lcl|CP039850.1_prot_QCU60114.1_699	lcl|CP039850.1_prot_QCU60114.1_699 [locus_tag=FCU26_0709] [protein=putative transcriptional regulatory protein] [protein_id=QCU60114.1] [location=782472..783062] [gbkey=CDS]	lcl|CP039850.1_prot_QCU60114.1_699 [locus_tag=FCU26_0709] [protein=putative transcriptional regulatory protein] [protein_id=QCU60114.1] [location=782472..783062] [gbkey=CDS]		196			[locus_tag=FCU26_0709]
27.324	29.3892	25.3304	28.5887	29.1018	28.032			1	0.999	3	48	48	48	3	10	1	7	17	10	264510000	1330910000	0	748387000	996798000	562546000	0.433213	0.389117	-1.22626	-1.01196	lcl|CP039850.1_prot_QCU60115.1_700	lcl|CP039850.1_prot_QCU60115.1_700 [gene=rpsL] [locus_tag=FCU26_0710] [protein=putative 30S ribosomal protein S12 rpsL] [protein_id=QCU60115.1] [location=783311..783685] [gbkey=CDS]	lcl|CP039850.1_prot_QCU60115.1_700 [gene=rpsL] [locus_tag=FCU26_0710] [protein=putative 30S ribosomal protein S12 rpsL] [protein_id=QCU60115.1] [location=783311..783685] [gbkey=CDS]		124			[gene=rpsL]
33.4624	33.6688	33.0461	32.387	33.0209	32.3829	+	Delta_76_WT	1	0.999	11	535	535	535	99	107	135	58	63	73	8168160000	19713400000	6119930000	4975250000	28401100000	28347000000	1.32899	0.0413567	0.795478	2.83969	lcl|CP039850.1_prot_QCU60116.1_701	lcl|CP039850.1_prot_QCU60116.1_701 [gene=rpsG] [locus_tag=FCU26_0711] [protein=putative 30S ribosomal protein S7 rpsG] [protein_id=QCU60116.1] [location=783685..784155] [gbkey=CDS]	lcl|CP039850.1_prot_QCU60116.1_701 [gene=rpsG] [locus_tag=FCU26_0711] [protein=putative 30S ribosomal protein S7 rpsG] [protein_id=QCU60116.1] [location=783685..784155] [gbkey=CDS]		156			[gene=rpsG]
30.5326	30.6096	30.3784	31.3198	31.2807	31.3597	+	Delta_76_WT	1	0.999	40	818	818	818	100	123	79	184	160	172	2988660000	2420830000	1550470000	5385940000	2789120000	3668310000	3.46275	0.00855172	-0.813192	-11.3417	lcl|CP039850.1_prot_QCU60117.1_702	lcl|CP039850.1_prot_QCU60117.1_702 [gene=fusA1] [locus_tag=FCU26_0712] [protein=putative elongation factor g fusA1 (EF-G)] [protein_id=QCU60117.1] [location=784236..786341] [gbkey=CDS]	lcl|CP039850.1_prot_QCU60117.1_702 [gene=fusA1] [locus_tag=FCU26_0712] [protein=putative elongation factor g fusA1 (EF-G)] [protein_id=QCU60117.1] [location=784236..786341] [gbkey=CDS]		701			[gene=fusA1]
33.8401	33.7002	33.0495	34.184	34.2518	34.3578	+	Delta_76_WT	1	0.999	31	1771	1771	1771	239	236	219	353	376	348	74784400000	25039400000	28506900000	15367900000	27433800000	29873300000	1.37824	0.0379688	-0.734606	-2.9527	lcl|CP039850.1_prot_QCU60118.1_703	lcl|CP039850.1_prot_QCU60118.1_703 [gene=tuf] [locus_tag=FCU26_0713] [protein=putative elongation factor TU tuf (EF-TU)] [protein_id=QCU60118.1] [location=786572..787762] [gbkey=CDS]	lcl|CP039850.1_prot_QCU60118.1_703 [gene=tuf] [locus_tag=FCU26_0713] [protein=putative elongation factor TU tuf (EF-TU)] [protein_id=QCU60118.1] [location=786572..787762] [gbkey=CDS]		396			[gene=tuf]
23.133	26.9461	25.9188	29.0709	29.7562	30.1088	+	Delta_76_WT	1	0.999	4	27	27	27	1	3	4	7	7	5	43841200	62013200	111615000	444745000	3056110000	1576950000	1.66494	0.0239481	-4.31262	-3.65739	lcl|CP039850.1_prot_QCU60119.1_704	lcl|CP039850.1_prot_QCU60119.1_704 [locus_tag=FCU26_0714] [protein=putative membrane protein] [protein_id=QCU60119.1] [location=787900..788697] [gbkey=CDS]	lcl|CP039850.1_prot_QCU60119.1_704 [locus_tag=FCU26_0714] [protein=putative membrane protein] [protein_id=QCU60119.1] [location=787900..788697] [gbkey=CDS]		265			[locus_tag=FCU26_0714]
27.8593	27.5207	27.9762	28.457	28.2722	28.2014	+	Delta_76_WT	1	0.999	7	58	58	58	7	6	4	17	15	9	243542000	228033000	175975000	341235000	1918920000	1114030000	1.54638	0.0272908	-0.524804	-3.35564	lcl|CP039850.1_prot_QCU60120.1_705	lcl|CP039850.1_prot_QCU60120.1_705 [locus_tag=FCU26_0715] [protein=Putative short-chain type dehydrogenase/reductase] [protein_id=QCU60120.1] [location=788850..789677] [gbkey=CDS]	lcl|CP039850.1_prot_QCU60120.1_705 [locus_tag=FCU26_0715] [protein=Putative short-chain type dehydrogenase/reductase] [protein_id=QCU60120.1] [location=788850..789677] [gbkey=CDS]		275			[locus_tag=FCU26_0715]
28.414	28.8563	28.2341	29.5065	29.4334	29.4151	+	Delta_76_WT	1	0.999	13	131	131	131	12	20	6	35	33	25	385660000	491396000	575645000	1047110000	1152930000	828738000	2.15065	0.0170314	-0.950163	-5.08241	lcl|CP039850.1_prot_QCU60121.1_706	lcl|CP039850.1_prot_QCU60121.1_706 [locus_tag=FCU26_0716] [protein=Putative ferredoxin reductase] [protein_id=QCU60121.1] [location=789691..790911] [gbkey=CDS]	lcl|CP039850.1_prot_QCU60121.1_706 [locus_tag=FCU26_0716] [protein=Putative ferredoxin reductase] [protein_id=QCU60121.1] [location=789691..790911] [gbkey=CDS]		406			[locus_tag=FCU26_0716]
26.1246	26.3448	24.601	27.9676	27.7825	28.09	+	Delta_76_WT	1	0.999	9	45	45	45	3	3	1	12	16	10	122969000	170289000	83284800	554397000	451168000	459230000	1.81473	0.0190661	-2.25657	-4.06223	lcl|CP039850.1_prot_QCU60123.1_708	lcl|CP039850.1_prot_QCU60123.1_708 [locus_tag=FCU26_0718] [protein=hypothetical protein] [protein_id=QCU60123.1] [location=complement(791775..792824)] [gbkey=CDS]	lcl|CP039850.1_prot_QCU60123.1_708 [locus_tag=FCU26_0718] [protein=hypothetical protein] [protein_id=QCU60123.1] [location=complement(791775..792824)] [gbkey=CDS]		349			[locus_tag=FCU26_0718]
28.3594	28.247	27.4441	28.6506	28.2033	29.0539			1	0.999	10	67	67	67	8	14	5	9	17	14	782815000	743496000	468450000	858734000	614812000	718178000	0.751056	0.163206	-0.619137	-1.63496	lcl|CP039850.1_prot_QCU60128.1_713	lcl|CP039850.1_prot_QCU60128.1_713 [gene=lldD1] [locus_tag=FCU26_0723] [protein=putative L-lactate dehydrogenase (cytochrome) lldD1] [protein_id=QCU60128.1] [location=795086..796276] [gbkey=CDS]	lcl|CP039850.1_prot_QCU60128.1_713 [gene=lldD1] [locus_tag=FCU26_0723] [protein=putative L-lactate dehydrogenase (cytochrome) lldD1] [protein_id=QCU60128.1] [location=795086..796276] [gbkey=CDS]		396			[gene=lldD1]
23.8586	23.8439	26.2596	22.7978	27.3661	27.1285			1	0.999	3	9	9	9	0	0	0	2	4	3	402465	0	0	13675600	471010000	276283000	0.262281	0.602348	-1.11012	-0.657688	lcl|CP039850.1_prot_QCU60130.1_715	lcl|CP039850.1_prot_QCU60130.1_715 [locus_tag=FCU26_0725] [protein=putative membrane sugar transferase] [protein_id=QCU60130.1] [location=797270..798682] [gbkey=CDS]	lcl|CP039850.1_prot_QCU60130.1_715 [locus_tag=FCU26_0725] [protein=putative membrane sugar transferase] [protein_id=QCU60130.1] [location=797270..798682] [gbkey=CDS]		470			[locus_tag=FCU26_0725]
32.6793	33.2496	33.1843	31.2163	32.4145	32.354			1	0.999	4	133	133	133	27	18	37	15	22	14	8848890000	20949300000	19113000000	1942820000	8196280000	6061360000	1.14219	0.0616508	1.0428	2.42874	lcl|CP039850.1_prot_QCU60134.1_719	lcl|CP039850.1_prot_QCU60134.1_719 [gene=rpsJ] [locus_tag=FCU26_0729] [protein=30S ribosomal protein S10 rpsJ] [protein_id=QCU60134.1] [location=802237..802542] [gbkey=CDS]	lcl|CP039850.1_prot_QCU60134.1_719 [gene=rpsJ] [locus_tag=FCU26_0729] [protein=30S ribosomal protein S10 rpsJ] [protein_id=QCU60134.1] [location=802237..802542] [gbkey=CDS]		101			[gene=rpsJ]
31.2458	31.2907	31.1277	31.0663	31.2008	31.3409			1	0.999	10	303	303	303	40	49	62	56	44	52	2695750000	3312750000	647464000	1565750000	7439610000	8440090000	0.0703306	0.881592	0.0186946	0.201021	lcl|CP039850.1_prot_QCU60135.1_720	lcl|CP039850.1_prot_QCU60135.1_720 [gene=rplC] [locus_tag=FCU26_0730] [protein=putative 50S ribosomal protein L3 rplC] [protein_id=QCU60135.1] [location=802559..803212] [gbkey=CDS]	lcl|CP039850.1_prot_QCU60135.1_720 [gene=rplC] [locus_tag=FCU26_0730] [protein=putative 50S ribosomal protein L3 rplC] [protein_id=QCU60135.1] [location=802559..803212] [gbkey=CDS]		217			[gene=rplC]
31.8814	31.7821	30.9663	31.7921	31.8446	32.0316			1	0.999	8	291	291	291	42	57	38	49	60	45	5537750000	6028730000	2487360000	8194540000	11040200000	5578510000	0.506948	0.313644	-0.34615	-1.15824	lcl|CP039850.1_prot_QCU60136.1_721	lcl|CP039850.1_prot_QCU60136.1_721 [gene=rplD] [locus_tag=FCU26_0731] [protein=putative 50S ribosomal protein L4 rplD] [protein_id=QCU60136.1] [location=803212..803883] [gbkey=CDS]	lcl|CP039850.1_prot_QCU60136.1_721 [gene=rplD] [locus_tag=FCU26_0731] [protein=putative 50S ribosomal protein L4 rplD] [protein_id=QCU60136.1] [location=803212..803883] [gbkey=CDS]		223			[gene=rplD]
31.2641	31.0434	29.4061	31.3969	31.2437	31.7557			1	0.999	5	163	163	163	29	29	7	28	35	35	4703340000	4661550000	1261610000	5720290000	4782110000	6889400000	0.670256	0.199614	-0.894227	-1.47724	lcl|CP039850.1_prot_QCU60137.1_722	lcl|CP039850.1_prot_QCU60137.1_722 [gene=rplW] [locus_tag=FCU26_0732] [protein=putative 50S ribosomal protein L23 rplW] [protein_id=QCU60137.1] [location=803883..804185] [gbkey=CDS]	lcl|CP039850.1_prot_QCU60137.1_722 [gene=rplW] [locus_tag=FCU26_0732] [protein=putative 50S ribosomal protein L23 rplW] [protein_id=QCU60137.1] [location=803883..804185] [gbkey=CDS]		100			[gene=rplW]
30.7557	31.1399	30.4182	31.28	31.2077	31.2609			1	0.999	14	356	356	356	52	63	42	72	65	62	2146380000	2798920000	2978600000	1983810000	9788890000	10993000000	1.07262	0.0743944	-0.47828	-2.28197	lcl|CP039850.1_prot_QCU60138.1_723	lcl|CP039850.1_prot_QCU60138.1_723 [gene=rplB] [locus_tag=FCU26_0733] [protein=putative 50S ribosomal protein L2 rplB] [protein_id=QCU60138.1] [location=804332..805174] [gbkey=CDS]	lcl|CP039850.1_prot_QCU60138.1_723 [gene=rplB] [locus_tag=FCU26_0733] [protein=putative 50S ribosomal protein L2 rplB] [protein_id=QCU60138.1] [location=804332..805174] [gbkey=CDS]		280			[gene=rplB]
33.5023	33.1893	30.1175	32.3988	33.0225	32.001			1	0.999	10	256	256	256	44	56	29	39	43	45	21534300000	20265900000	1545730000	10668300000	17705800000	12448400000	0.0634552	0.890147	-0.204417	-0.182506	lcl|CP039850.1_prot_QCU60139.1_724	lcl|CP039850.1_prot_QCU60139.1_724 [gene=rpsS] [locus_tag=FCU26_0734] [protein=putative 30S ribosomal protein S19 rpsS] [protein_id=QCU60139.1] [location=805215..805496] [gbkey=CDS]	lcl|CP039850.1_prot_QCU60139.1_724 [gene=rpsS] [locus_tag=FCU26_0734] [protein=putative 30S ribosomal protein S19 rpsS] [protein_id=QCU60139.1] [location=805215..805496] [gbkey=CDS]		93			[gene=rpsS]
29.4625	30.5441	30.3865	30.6906	30.9802	31.8628			1	0.999	6	73	73	73	14	16	11	9	13	10	813766000	2176930000	1594890000	1354650000	6342090000	7108240000	1.00666	0.085912	-1.04685	-2.1455	lcl|CP039850.1_prot_QCU60140.1_725	lcl|CP039850.1_prot_QCU60140.1_725 [gene=rplV] [locus_tag=FCU26_0735] [protein=putative 50S ribosomal protein L22 rplV] [protein_id=QCU60140.1] [location=805493..806086] [gbkey=CDS]	lcl|CP039850.1_prot_QCU60140.1_725 [gene=rplV] [locus_tag=FCU26_0735] [protein=putative 50S ribosomal protein L22 rplV] [protein_id=QCU60140.1] [location=805493..806086] [gbkey=CDS]		197			[gene=rplV]
30.8824	30.6324	30.2432	30.2864	30.3768	30.5842			1	0.999	12	191	191	191	23	29	37	29	33	40	3339070000	4604710000	1216760000	1412730000	1263230000	5550880000	0.342277	0.492688	0.170196	0.827037	lcl|CP039850.1_prot_QCU60141.1_726	lcl|CP039850.1_prot_QCU60141.1_726 [gene=rpsC] [locus_tag=FCU26_0736] [protein=putative 30S ribosomal protein S3 rpsC] [protein_id=QCU60141.1] [location=806086..806910] [gbkey=CDS]	lcl|CP039850.1_prot_QCU60141.1_726 [gene=rpsC] [locus_tag=FCU26_0736] [protein=putative 30S ribosomal protein S3 rpsC] [protein_id=QCU60141.1] [location=806086..806910] [gbkey=CDS]		274			[gene=rpsC]
32.4562	33.0014	31.295	32.3956	32.6291	33.2309			1	0.999	6	352	352	352	45	74	40	58	68	67	10804100000	15333800000	1448270000	7330340000	9105870000	58368800000	0.374142	0.454045	-0.501028	-0.892574	lcl|CP039850.1_prot_QCU60142.1_727	lcl|CP039850.1_prot_QCU60142.1_727 [gene=rplP] [locus_tag=FCU26_0737] [protein=putative 50S ribosomal protein L16 rplP] [protein_id=QCU60142.1] [location=806914..807330] [gbkey=CDS]	lcl|CP039850.1_prot_QCU60142.1_727 [gene=rplP] [locus_tag=FCU26_0737] [protein=putative 50S ribosomal protein L16 rplP] [protein_id=QCU60142.1] [location=806914..807330] [gbkey=CDS]		138			[gene=rplP]
29.6769	29.2177	29.9767	27.9979	27.9756	28.501	+	Delta_76_WT	1	0.999	9	192	192	192	44	38	44	24	19	23	1939910000	1303870000	1863590000	658847000	515126000	812041000	2.19876	0.0167148	1.46563	5.24292	lcl|CP039850.1_prot_QCU60143.1_728	lcl|CP039850.1_prot_QCU60143.1_728 [gene=rpmC] [locus_tag=FCU26_0738] [protein=putative 50S ribosomal protein L29 rpmC] [protein_id=QCU60143.1] [location=807330..807563] [gbkey=CDS]	lcl|CP039850.1_prot_QCU60143.1_728 [gene=rpmC] [locus_tag=FCU26_0738] [protein=putative 50S ribosomal protein L29 rpmC] [protein_id=QCU60143.1] [location=807330..807563] [gbkey=CDS]		77			[gene=rpmC]
31.4117	31.3722	31.2535	30.3156	30.6097	30.0618	+	Delta_76_WT	1	0.999	6	181	181	181	32	40	44	21	25	19	6270530000	5075640000	8202890000	1668730000	1837310000	1101580000	2.45063	0.0140667	1.0168	6.15139	lcl|CP039850.1_prot_QCU60144.1_729	lcl|CP039850.1_prot_QCU60144.1_729 [gene=rpsQ] [locus_tag=FCU26_0739] [protein=putative 50S ribosomal protein S17 rpsQ] [protein_id=QCU60144.1] [location=807563..807970] [gbkey=CDS]	lcl|CP039850.1_prot_QCU60144.1_729 [gene=rpsQ] [locus_tag=FCU26_0739] [protein=putative 50S ribosomal protein S17 rpsQ] [protein_id=QCU60144.1] [location=807563..807970] [gbkey=CDS]		135			[gene=rpsQ]
26.7197	27.1109	25.6527	26.816	28.2948	27.8709			1	0.999	5	36	36	36	2	7	5	8	6	8	120443000	175432000	16728200	127903000	547284000	509698000	0.877148	0.113746	-1.1661	-1.88382	lcl|CP039850.1_prot_QCU60146.1_731	lcl|CP039850.1_prot_QCU60146.1_731 [locus_tag=FCU26_0741] [protein=hypothetical protein] [protein_id=QCU60146.1] [location=810550..811449] [gbkey=CDS]	lcl|CP039850.1_prot_QCU60146.1_731 [locus_tag=FCU26_0741] [protein=hypothetical protein] [protein_id=QCU60146.1] [location=810550..811449] [gbkey=CDS]		299			[locus_tag=FCU26_0741]
24.8079	24.7627	25.3192	27.8027	27.5739	27.7482	+	Delta_76_WT	1	0.999	5	22	22	22	1	1	1	7	5	7	80204100	88135700	58675900	419617000	489377000	423210000	3.86292	0.00885714	-2.74502	-14.3478	lcl|CP039850.1_prot_QCU60147.1_732	lcl|CP039850.1_prot_QCU60147.1_732 [locus_tag=FCU26_0742] [protein=putative conserved transmembrane protein] [protein_id=QCU60147.1] [location=811750..812691] [gbkey=CDS]	lcl|CP039850.1_prot_QCU60147.1_732 [locus_tag=FCU26_0742] [protein=putative conserved transmembrane protein] [protein_id=QCU60147.1] [location=811750..812691] [gbkey=CDS]		313			[locus_tag=FCU26_0742]
30.5142	30.8588	28.8879	30.4305	30.9649	30.3773			1	0.999	5	145	145	145	20	31	28	21	23	22	3338350000	4526690000	613836000	3913890000	3596630000	2930520000	0.325572	0.515059	-0.503936	-0.792293	lcl|CP039850.1_prot_QCU60148.1_733	lcl|CP039850.1_prot_QCU60148.1_733 [gene=rplN] [locus_tag=FCU26_0743] [protein=putative 50S ribosomal protein L14 rplN] [protein_id=QCU60148.1] [location=813177..813545] [gbkey=CDS]	lcl|CP039850.1_prot_QCU60148.1_733 [gene=rplN] [locus_tag=FCU26_0743] [protein=putative 50S ribosomal protein L14 rplN] [protein_id=QCU60148.1] [location=813177..813545] [gbkey=CDS]		122			[gene=rplN]
30.8977	30.6281	30.6008	30.3306	29.8671	30.608			1	0.999	6	161	161	161	32	34	32	25	19	19	2683700000	3159010000	1272040000	2845150000	1202360000	2872780000	0.868139	0.116254	0.440279	1.86588	lcl|CP039850.1_prot_QCU60149.1_734	lcl|CP039850.1_prot_QCU60149.1_734 [gene=rplX] [locus_tag=FCU26_0744] [protein=putative 50S ribosomal protein L24 rplX] [protein_id=QCU60149.1] [location=813546..813863] [gbkey=CDS]	lcl|CP039850.1_prot_QCU60149.1_734 [gene=rplX] [locus_tag=FCU26_0744] [protein=putative 50S ribosomal protein L24 rplX] [protein_id=QCU60149.1] [location=813546..813863] [gbkey=CDS]		105			[gene=rplX]
34.0342	33.7589	32.7894	33.1542	33.5233	33.274			1	0.999	10	610	610	610	93	111	105	85	108	108	29863400000	33364900000	13372000000	14772000000	16867800000	19277800000	0.207053	0.677168	0.210314	0.53534	lcl|CP039850.1_prot_QCU60150.1_735	lcl|CP039850.1_prot_QCU60150.1_735 [gene=rplE] [locus_tag=FCU26_0745] [protein=putative 50S ribosomal protein L5 rplE] [protein_id=QCU60150.1] [location=813863..814426] [gbkey=CDS]	lcl|CP039850.1_prot_QCU60150.1_735 [gene=rplE] [locus_tag=FCU26_0745] [protein=putative 50S ribosomal protein L5 rplE] [protein_id=QCU60150.1] [location=813863..814426] [gbkey=CDS]		187			[gene=rplE]
31.1487	30.7916	32.6311	29.272	28.2456	31.0277			1	0.999	1	122	122	122	21	24	19	20	20	18	3327770000	2100450000	9915660000	824021000	323436000	3318550000	0.951103	0.0966836	2.00874	2.03232	lcl|CP039850.1_prot_QCU60151.1_736	lcl|CP039850.1_prot_QCU60151.1_736 [gene=rpsN1] [locus_tag=FCU26_0746] [protein=putative 30S ribosomal protein S14 rpsN1] [protein_id=QCU60151.1] [location=814431..814616] [gbkey=CDS]	lcl|CP039850.1_prot_QCU60151.1_736 [gene=rpsN1] [locus_tag=FCU26_0746] [protein=putative 30S ribosomal protein S14 rpsN1] [protein_id=QCU60151.1] [location=814431..814616] [gbkey=CDS]		61			[gene=rpsN1]
31.6984	32.7881	31.895	31.8351	31.4376	32.0867			1	0.999	7	356	356	356	68	80	51	46	55	56	5630650000	15976900000	5948880000	2893040000	4056180000	11549900000	0.370582	0.457654	0.340713	0.885297	lcl|CP039850.1_prot_QCU60152.1_737	lcl|CP039850.1_prot_QCU60152.1_737 [gene=rpsH] [locus_tag=FCU26_0747] [protein=putative 30S ribosomal protein S8 rpsH] [protein_id=QCU60152.1] [location=814780..815178] [gbkey=CDS]	lcl|CP039850.1_prot_QCU60152.1_737 [gene=rpsH] [locus_tag=FCU26_0747] [protein=putative 30S ribosomal protein S8 rpsH] [protein_id=QCU60152.1] [location=814780..815178] [gbkey=CDS]		132			[gene=rpsH]
31.5163	31.8543	30.7501	31.3066	31.174	31.8677			1	0.999	10	349	349	349	55	70	46	61	59	58	3496220000	12604200000	1588470000	5160250000	5558330000	3847020000	0.0679047	0.884334	-0.0758108	-0.194512	lcl|CP039850.1_prot_QCU60153.1_738	lcl|CP039850.1_prot_QCU60153.1_738 [gene=rplF] [locus_tag=FCU26_0748] [protein=putative 50S ribosomal protein L6 rplF] [protein_id=QCU60153.1] [location=815202..815741] [gbkey=CDS]	lcl|CP039850.1_prot_QCU60153.1_738 [gene=rplF] [locus_tag=FCU26_0748] [protein=putative 50S ribosomal protein L6 rplF] [protein_id=QCU60153.1] [location=815202..815741] [gbkey=CDS]		179			[gene=rplF]
30.368	29.7272	29.5506	29.5443	30.4526	29.5433			1	0.999	3	87	87	87	9	14	23	14	16	11	1762410000	1480910000	878105000	813320000	1565030000	854310000	0.0302548	0.94379	0.0352046	0.089875	lcl|CP039850.1_prot_QCU60154.1_739	lcl|CP039850.1_prot_QCU60154.1_739 [gene=rplR] [locus_tag=FCU26_0749] [protein=putative 50S ribosomal protein L18 rplR] [protein_id=QCU60154.1] [location=815744..816112] [gbkey=CDS]	lcl|CP039850.1_prot_QCU60154.1_739 [gene=rplR] [locus_tag=FCU26_0749] [protein=putative 50S ribosomal protein L18 rplR] [protein_id=QCU60154.1] [location=815744..816112] [gbkey=CDS]		122			[gene=rplR]
30.7554	30.7821	31.1346	31.0878	31.5847	31.597			1	0.999	14	282	282	282	32	53	39	49	54	55	1817010000	2272910000	2373560000	4106320000	11225200000	5621930000	1.20594	0.0545106	-0.532471	-2.56605	lcl|CP039850.1_prot_QCU60155.1_740	lcl|CP039850.1_prot_QCU60155.1_740 [gene=rpsE] [locus_tag=FCU26_0750] [protein=putative 30S ribosomal protein S5 rpsE] [protein_id=QCU60155.1] [location=816132..816794] [gbkey=CDS]	lcl|CP039850.1_prot_QCU60155.1_740 [gene=rpsE] [locus_tag=FCU26_0750] [protein=putative 30S ribosomal protein S5 rpsE] [protein_id=QCU60155.1] [location=816132..816794] [gbkey=CDS]		220			[gene=rpsE]
31.4034	31.2812	32.8237	31.1792	31.0085	30.569			1	0.999	3	132	132	132	23	24	23	20	21	21	2924070000	2335840000	6367290000	4343760000	2923860000	1866520000	0.804142	0.139375	0.917192	1.7392	lcl|CP039850.1_prot_QCU60156.1_741	lcl|CP039850.1_prot_QCU60156.1_741 [gene=rpmD] [locus_tag=FCU26_0751] [protein=putative 50S ribosomal protein L30 rpmD] [protein_id=QCU60156.1] [location=816797..816994] [gbkey=CDS]	lcl|CP039850.1_prot_QCU60156.1_741 [gene=rpmD] [locus_tag=FCU26_0751] [protein=putative 50S ribosomal protein L30 rpmD] [protein_id=QCU60156.1] [location=816797..816994] [gbkey=CDS]		65			[gene=rpmD]
33.9163	34.0508	31.9419	32.8544	33.3103	33.0781			1	0.999	5	243	243	243	42	50	45	27	39	40	30674700000	30752300000	5144490000	3159780000	27346000000	14100500000	0.116286	0.808867	0.222054	0.319848	lcl|CP039850.1_prot_QCU60157.1_742	lcl|CP039850.1_prot_QCU60157.1_742 [gene=rplO] [locus_tag=FCU26_0752] [protein=putative 50S ribosomal protein L15 rplO] [protein_id=QCU60157.1] [location=816994..817434] [gbkey=CDS]	lcl|CP039850.1_prot_QCU60157.1_742 [gene=rplO] [locus_tag=FCU26_0752] [protein=putative 50S ribosomal protein L15 rplO] [protein_id=QCU60157.1] [location=816994..817434] [gbkey=CDS]		146			[gene=rplO]
28.5075	28.6548	28.4643	29.5233	29.4301	29.5642	+	Delta_76_WT	1	0.999	20	202	202	202	16	23	17	49	44	53	445387000	412953000	268291000	697965000	1074790000	1181410000	3.7916	0.00688889	-0.963662	-13.7611	lcl|CP039850.1_prot_QCU60158.1_743	lcl|CP039850.1_prot_QCU60158.1_743 [gene=sppA] [locus_tag=FCU26_0753] [protein=putative protease IV sppA (endopeptidase IV)] [protein_id=QCU60158.1] [location=817467..819338] [gbkey=CDS]	lcl|CP039850.1_prot_QCU60158.1_743 [gene=sppA] [locus_tag=FCU26_0753] [protein=putative protease IV sppA (endopeptidase IV)] [protein_id=QCU60158.1] [location=817467..819338] [gbkey=CDS]		623			[gene=sppA]
25.0074	24.1265	25.0874	27.911	30.5668	28.988	+	Delta_76_WT	1	0.999	7	21	21	24	2	2	1	9	6	4	12965700	17585100	798036	185716000	1318060000	605014000	2.2205	0.016378	-4.41484	-5.31677	lcl|CP039850.1_prot_QCU60160.1_745	lcl|CP039850.1_prot_QCU60160.1_745 [locus_tag=FCU26_0755] [protein=hypothetical protein] [protein_id=QCU60160.1] [location=complement(820341..821444)] [gbkey=CDS]	lcl|CP039850.1_prot_QCU60160.1_745 [locus_tag=FCU26_0755] [protein=hypothetical protein] [protein_id=QCU60160.1] [location=complement(820341..821444)] [gbkey=CDS]		367			[locus_tag=FCU26_0755]
28.4432	28.7985	28.5975	30.1908	30.1348	30.368	+	Delta_76_WT	1	0.999	14	239	239	239	25	33	17	59	52	53	540582000	605623000	678507000	1373240000	986308000	6188760000	3.69311	0.0062	-1.61813	-12.9889	lcl|CP039850.1_prot_QCU60164.1_749	lcl|CP039850.1_prot_QCU60164.1_749 [locus_tag=FCU26_0759] [protein=hypothetical protein] [protein_id=QCU60164.1] [location=824670..825398] [gbkey=CDS]	lcl|CP039850.1_prot_QCU60164.1_749 [locus_tag=FCU26_0759] [protein=hypothetical protein] [protein_id=QCU60164.1] [location=824670..825398] [gbkey=CDS]		242			[locus_tag=FCU26_0759]
28.5501	28.4793	28.1039	28.9322	28.4891	28.6652			1	0.999	11	98	98	98	15	15	10	18	18	22	962898000	889218000	521557000	1181720000	837972000	860986000	0.774141	0.152336	-0.317739	-1.68021	lcl|CP039850.1_prot_QCU60165.1_750	lcl|CP039850.1_prot_QCU60165.1_750 [locus_tag=FCU26_0760] [protein=hypothetical protein] [protein_id=QCU60165.1] [location=complement(825487..826443)] [gbkey=CDS]	lcl|CP039850.1_prot_QCU60165.1_750 [locus_tag=FCU26_0760] [protein=hypothetical protein] [protein_id=QCU60165.1] [location=complement(825487..826443)] [gbkey=CDS]		318			[locus_tag=FCU26_0760]
28.5066	27.9558	28.167	28.8155	29.4412	28.9416	+	Delta_76_WT	1	0.999	6	58	58	58	9	7	8	13	12	9	473241000	382807000	279404000	683551000	2247480000	1335360000	1.57717	0.0254767	-0.856312	-3.43252	lcl|CP039850.1_prot_QCU60166.1_751	lcl|CP039850.1_prot_QCU60166.1_751 [gene=secY] [locus_tag=FCU26_0761] [protein=putative preprotein translocase secY] [protein_id=QCU60166.1] [location=826604..827929] [gbkey=CDS]	lcl|CP039850.1_prot_QCU60166.1_751 [gene=secY] [locus_tag=FCU26_0761] [protein=putative preprotein translocase secY] [protein_id=QCU60166.1] [location=826604..827929] [gbkey=CDS]		441			[gene=secY]
31.1343	31.0721	31.2187	30.5387	30.3656	30.0719	+	Delta_76_WT	1	0.999	14	205	205	205	34	40	39	29	30	33	4424060000	6748660000	3861900000	3110200000	3729130000	857398000	2.33496	0.014565	0.816299	5.71943	lcl|CP039850.1_prot_QCU60167.1_752	lcl|CP039850.1_prot_QCU60167.1_752 [gene=adk] [locus_tag=FCU26_0762] [protein=putative adenylate kinase adk] [protein_id=QCU60167.1] [location=827926..828471] [gbkey=CDS]	lcl|CP039850.1_prot_QCU60167.1_752 [gene=adk] [locus_tag=FCU26_0762] [protein=putative adenylate kinase adk] [protein_id=QCU60167.1] [location=827926..828471] [gbkey=CDS]		181			[gene=adk]
27.964	28.0128	27.7428	27.6729	28.133	28.2603			1	0.999	8	57	57	57	13	11	6	8	8	11	620866000	528240000	201931000	437641000	695775000	660381000	0.230049	0.640808	-0.115513	-0.586932	lcl|CP039850.1_prot_QCU60168.1_753	lcl|CP039850.1_prot_QCU60168.1_753 [gene=mapA] [locus_tag=FCU26_0763] [protein=putative methionine aminopeptidase mapA] [protein_id=QCU60168.1] [location=828474..829274] [gbkey=CDS]	lcl|CP039850.1_prot_QCU60168.1_753 [gene=mapA] [locus_tag=FCU26_0763] [protein=putative methionine aminopeptidase mapA] [protein_id=QCU60168.1] [location=828474..829274] [gbkey=CDS]		266			[gene=mapA]
27.0573	27.023	26.3477	27.393	29.3283	29.5168	+	Delta_76_WT	1	0.999	5	31	31	31	6	5	4	6	6	4	224854000	226042000	32592000	309547000	1590000000	782825000	1.26746	0.0487915	-1.93669	-2.70137	lcl|CP039850.1_prot_QCU60171.1_756	lcl|CP039850.1_prot_QCU60171.1_756 [locus_tag=FCU26_0766] [protein=putative transcriptional regulatory protein] [protein_id=QCU60171.1] [location=831011..831508] [gbkey=CDS]	lcl|CP039850.1_prot_QCU60171.1_756 [locus_tag=FCU26_0766] [protein=putative transcriptional regulatory protein] [protein_id=QCU60171.1] [location=831011..831508] [gbkey=CDS]		165			[locus_tag=FCU26_0766]
27.0004	27.4736	27.2928	28.2385	28.0873	28.3083	+	Delta_76_WT	1	0.999	6	47	47	47	2	8	3	8	16	10	198822000	330460000	155808000	583455000	446410000	796373000	2.48014	0.0124855	-0.955783	-6.26585	lcl|CP039850.1_prot_QCU60172.1_757	lcl|CP039850.1_prot_QCU60172.1_757 [locus_tag=FCU26_0767] [protein=hypothetical protein] [protein_id=QCU60172.1] [location=831866..832414] [gbkey=CDS]	lcl|CP039850.1_prot_QCU60172.1_757 [locus_tag=FCU26_0767] [protein=hypothetical protein] [protein_id=QCU60172.1] [location=831866..832414] [gbkey=CDS]		182			[locus_tag=FCU26_0767]
24.729	25.3217	24.9595	25.1611	26.6124	26.6186			1	0.999	4	10	10	10	3	3	2	1	0	1	15953200	18360700	15047600	2438640	0	0	1.02864	0.0826097	-1.1273	-2.19072	lcl|CP039850.1_prot_QCU60186.1_771	lcl|CP039850.1_prot_QCU60186.1_771 [gene=mmsB] [locus_tag=FCU26_0781] [protein=putative 3-hydroxyisobutyrate dehydrogenase mmsB] [protein_id=QCU60186.1] [location=complement(844471..845355)] [gbkey=CDS]	lcl|CP039850.1_prot_QCU60186.1_771 [gene=mmsB] [locus_tag=FCU26_0781] [protein=putative 3-hydroxyisobutyrate dehydrogenase mmsB] [protein_id=QCU60186.1] [location=complement(844471..845355)] [gbkey=CDS]		294			[gene=mmsB]
26.8137	28.0242	26.9058	29.6086	30.7044	31.5992	+	Delta_76_WT	1	0.999	14	112	112	112	11	8	2	34	31	26	337998000	293707000	16114800	755271000	4090080000	2364630000	2.08786	0.0163	-3.38951	-4.87866	lcl|CP039850.1_prot_QCU60188.1_773	lcl|CP039850.1_prot_QCU60188.1_773 [gene=mmsA] [locus_tag=FCU26_0783] [protein=putative methylmalonate-semialdehyde dehydrogenase mmsA] [protein_id=QCU60188.1] [location=complement(846545..848077)] [gbkey=CDS]	lcl|CP039850.1_prot_QCU60188.1_773 [gene=mmsA] [locus_tag=FCU26_0783] [protein=putative methylmalonate-semialdehyde dehydrogenase mmsA] [protein_id=QCU60188.1] [location=complement(846545..848077)] [gbkey=CDS]		510			[gene=mmsA]
29.6661	30.313	30.2104	30.4054	30.0331	30.4297			1	0.999	12	227	227	227	32	38	38	49	34	36	889401000	983267000	774723000	2069280000	593204000	2056060000	0.402061	0.425819	-0.226182	-0.949301	lcl|CP039850.1_prot_QCU60192.1_777	lcl|CP039850.1_prot_QCU60192.1_777 [locus_tag=FCU26_0788] [protein=Hypothetical protein] [protein_id=QCU60192.1] [location=complement(852865..853590)] [gbkey=CDS]	lcl|CP039850.1_prot_QCU60192.1_777 [locus_tag=FCU26_0788] [protein=Hypothetical protein] [protein_id=QCU60192.1] [location=complement(852865..853590)] [gbkey=CDS]		241			[locus_tag=FCU26_0788]
31.0667	31.0763	30.7264	31.1839	31.4164	31.2338			1	0.999	11	318	318	318	53	62	22	58	59	64	5899470000	1654650000	3941810000	6942010000	2430420000	3845080000	1.1199	0.0662255	-0.321595	-2.38137	lcl|CP039850.1_prot_QCU60193.1_778	lcl|CP039850.1_prot_QCU60193.1_778 [gene=phoP] [locus_tag=FCU26_0789] [protein=phoP] [protein_id=QCU60193.1] [location=853732..854475] [gbkey=CDS]	lcl|CP039850.1_prot_QCU60193.1_778 [gene=phoP] [locus_tag=FCU26_0789] [protein=phoP] [protein_id=QCU60193.1] [location=853732..854475] [gbkey=CDS]		247			[gene=phoP]
26.3027	26.8514	26.8547	27.5331	27.146	27.2447	+	Delta_76_WT	1	0.999	3	28	28	28	5	5	5	4	4	5	115007000	166500000	189000000	274653000	321025000	310837000	1.37254	0.0386269	-0.638329	-2.93953	lcl|CP039850.1_prot_QCU60194.1_781	lcl|CP039850.1_prot_QCU60194.1_781 [locus_tag=FCU26_0792] [protein=hypothetical protein] [protein_id=QCU60194.1] [location=complement(855939..856271)] [gbkey=CDS]	lcl|CP039850.1_prot_QCU60194.1_781 [locus_tag=FCU26_0792] [protein=hypothetical protein] [protein_id=QCU60194.1] [location=complement(855939..856271)] [gbkey=CDS]		110			[locus_tag=FCU26_0792]
27.9508	28.6707	28.3228	27.5631	27.6128	27.4894	+	Delta_76_WT	1	0.999	6	43	43	43	8	10	7	5	5	8	371602000	508936000	445051000	240983000	307784000	389858000	1.64346	0.0242433	0.759638	3.60155	lcl|CP039850.1_prot_QCU60195.1_782	lcl|CP039850.1_prot_QCU60195.1_782 [locus_tag=FCU26_0793] [protein=hypothetical protein] [protein_id=QCU60195.1] [location=complement(856380..856799)] [gbkey=CDS]	lcl|CP039850.1_prot_QCU60195.1_782 [locus_tag=FCU26_0793] [protein=hypothetical protein] [protein_id=QCU60195.1] [location=complement(856380..856799)] [gbkey=CDS]		139			[locus_tag=FCU26_0793]
29.4867	29.429	28.4236	28.7505	28.8415	28.7093			1	0.999	11	237	237	237	45	52	41	35	32	32	1580200000	1623020000	849859000	763359000	1267930000	1041490000	0.42528	0.399513	0.345978	0.996061	lcl|CP039850.1_prot_QCU60196.1_783	lcl|CP039850.1_prot_QCU60196.1_783 [gene=adhB] [locus_tag=FCU26_0794] [protein=putative zinc-containing alcohol dehydrogenase NAD dependent adhB] [protein_id=QCU60196.1] [location=complement(856812..857939)] [gbkey=CDS]	lcl|CP039850.1_prot_QCU60196.1_783 [gene=adhB] [locus_tag=FCU26_0794] [protein=putative zinc-containing alcohol dehydrogenase NAD dependent adhB] [protein_id=QCU60196.1] [location=complement(856812..857939)] [gbkey=CDS]		375			[gene=adhB]
23.4811	24.8556	24.9283	27.0677	27.0545	26.3653	+	Delta_76_WT	1	0.999	3	10	10	10	0	0	0	3	3	4	0	0	0	199280000	123542000	120877000	1.99463	0.0175437	-2.40752	-4.58771	lcl|CP039850.1_prot_QCU60203.1_790	lcl|CP039850.1_prot_QCU60203.1_790 [gene=aldA] [locus_tag=FCU26_0801] [protein=putative aldehyde dehydrogenase NAD dependent aldA] [protein_id=QCU60203.1] [location=863024..864493] [gbkey=CDS]	lcl|CP039850.1_prot_QCU60203.1_790 [gene=aldA] [locus_tag=FCU26_0801] [protein=putative aldehyde dehydrogenase NAD dependent aldA] [protein_id=QCU60203.1] [location=863024..864493] [gbkey=CDS]		489			[gene=aldA]
26.666	26.5009	27.3276	26.9614	27.7396	26.4792			1	0.999	4	27	27	27	6	6	5	4	2	4	214874000	136283000	184190000	109621000	292214000	198491000	0.197181	0.691301	-0.228568	-0.51287	lcl|CP039850.1_prot_QCU60204.1_791	lcl|CP039850.1_prot_QCU60204.1_791 [locus_tag=FCU26_0802] [protein=putative dehydrogenase/reductase] [protein_id=QCU60204.1] [location=864524..865270] [gbkey=CDS]	lcl|CP039850.1_prot_QCU60204.1_791 [locus_tag=FCU26_0802] [protein=putative dehydrogenase/reductase] [protein_id=QCU60204.1] [location=864524..865270] [gbkey=CDS]		248			[locus_tag=FCU26_0802]
27.0047	27.7306	23.7728	28.1288	29.7286	29.6797			1	0.999	8	61	61	61	8	8	5	12	13	15	246423000	241520000	13278700	495778000	2134750000	1496150000	1.06754	0.0751784	-3.00967	-2.27138	lcl|CP039850.1_prot_QCU60205.1_792	lcl|CP039850.1_prot_QCU60205.1_792 [locus_tag=FCU26_0803] [protein=putative dehydrogenase/reductase] [protein_id=QCU60205.1] [location=865368..866255] [gbkey=CDS]	lcl|CP039850.1_prot_QCU60205.1_792 [locus_tag=FCU26_0803] [protein=putative dehydrogenase/reductase] [protein_id=QCU60205.1] [location=865368..866255] [gbkey=CDS]		295			[locus_tag=FCU26_0803]
26.3518	25.7356	27.0263	27.4399	28.9942	27.6628	+	Delta_76_WT	1	0.999	10	59	59	59	6	7	2	12	16	16	56067300	60052600	52451200	169163000	1144640000	662011000	1.27349	0.0476429	-1.6611	-2.71478	lcl|CP039850.1_prot_QCU60207.1_794	lcl|CP039850.1_prot_QCU60207.1_794 [gene=purD] [locus_tag=FCU26_0805] [protein=putative phosphoribosylamine--glycine ligase purD] [protein_id=QCU60207.1] [location=866698..867966] [gbkey=CDS]	lcl|CP039850.1_prot_QCU60207.1_794 [gene=purD] [locus_tag=FCU26_0805] [protein=putative phosphoribosylamine--glycine ligase purD] [protein_id=QCU60207.1] [location=866698..867966] [gbkey=CDS]		422			[gene=purD]
27.3194	27.5795	28.4357	27.6815	27.4436	27.8563			1	0.999	9	49	49	49	4	11	5	9	10	10	204756000	336328000	132014000	390782000	459434000	499176000	0.119937	0.803362	0.117698	0.328961	lcl|CP039850.1_prot_QCU60208.1_795	lcl|CP039850.1_prot_QCU60208.1_795 [gene=ggtA] [locus_tag=FCU26_0806] [protein=bifunctional acylase ggtA] [protein_id=QCU60208.1] [location=complement(867963..869501)] [gbkey=CDS]	lcl|CP039850.1_prot_QCU60208.1_795 [gene=ggtA] [locus_tag=FCU26_0806] [protein=bifunctional acylase ggtA] [protein_id=QCU60208.1] [location=complement(867963..869501)] [gbkey=CDS]		512			[gene=ggtA]
28.5873	28.6035	28.9913	28.1966	28.548	28.9208			1	0.999	2	59	59	59	9	10	11	10	9	10	667421000	717201000	923669000	522443000	657266000	844244000	0.280201	0.57545	0.172205	0.69633	lcl|CP039850.1_prot_QCU60209.1_796	lcl|CP039850.1_prot_QCU60209.1_796 [locus_tag=FCU26_0807] [protein=putative conserved exported protein] [protein_id=QCU60209.1] [location=complement(869552..870463)] [gbkey=CDS]	lcl|CP039850.1_prot_QCU60209.1_796 [locus_tag=FCU26_0807] [protein=putative conserved exported protein] [protein_id=QCU60209.1] [location=complement(869552..870463)] [gbkey=CDS]		303			[locus_tag=FCU26_0807]
27.639	27.6547	28.0556	27.3539	28.2126	28.1592			1	0.999	13	55	55	55	9	10	7	9	12	8	138993000	229093000	194004000	227433000	436280000	600741000	0.151247	0.762587	-0.125442	-0.405422	lcl|CP039850.1_prot_QCU60212.1_799	lcl|CP039850.1_prot_QCU60212.1_799 [gene=purB] [locus_tag=FCU26_0810] [protein=putative adenylosuccinate lyase purB] [protein_id=QCU60212.1] [location=872120..873538] [gbkey=CDS]	lcl|CP039850.1_prot_QCU60212.1_799 [gene=purB] [locus_tag=FCU26_0810] [protein=putative adenylosuccinate lyase purB] [protein_id=QCU60212.1] [location=872120..873538] [gbkey=CDS]		472			[gene=purB]
27.2369	27.5704	25.0914	27.6952	27.3602	27.0986			1	0.999	2	17	17	17	3	3	1	5	3	2	238998000	300359000	70687500	368151000	264994000	255287000	0.39985	0.428343	-0.751802	-0.94483	lcl|CP039850.1_prot_QCU60214.1_801	lcl|CP039850.1_prot_QCU60214.1_801 [locus_tag=FCU26_0812] [protein=putative conserved transmembrane protein] [protein_id=QCU60214.1] [location=complement(874784..875404)] [gbkey=CDS]	lcl|CP039850.1_prot_QCU60214.1_801 [locus_tag=FCU26_0812] [protein=putative conserved transmembrane protein] [protein_id=QCU60214.1] [location=complement(874784..875404)] [gbkey=CDS]		206			[locus_tag=FCU26_0812]
29.3137	29.4557	29.0197	29.4114	29.9497	29.7253			1	0.999	15	172	172	172	28	23	18	28	40	35	1031980000	895690000	637388000	1690870000	1955930000	1727970000	1.00362	0.0866527	-0.432438	-2.13926	lcl|CP039850.1_prot_QCU60215.1_802	lcl|CP039850.1_prot_QCU60215.1_802 [gene=purC] [locus_tag=FCU26_0813] [protein=Phosphoribosylaminoimidazole-succinocarboxamide synthase purC] [protein_id=QCU60215.1] [location=875455..876348] [gbkey=CDS]	lcl|CP039850.1_prot_QCU60215.1_802 [gene=purC] [locus_tag=FCU26_0813] [protein=Phosphoribosylaminoimidazole-succinocarboxamide synthase purC] [protein_id=QCU60215.1] [location=875455..876348] [gbkey=CDS]		297			[gene=purC]
26.6232	27.5915	27.2918	29.3359	30.6619	30.4104	+	Delta_76_WT	1	0.999	17	93	93	93	10	9	8	16	22	28	280257000	233440000	240963000	559113000	2338190000	1893330000	2.40225	0.0131192	-2.96728	-5.96752	lcl|CP039850.1_prot_QCU60216.1_803	lcl|CP039850.1_prot_QCU60216.1_803 [gene=ptrB] [locus_tag=FCU26_0814] [protein=putative protease II ptrB (oligopeptidase B)] [protein_id=QCU60216.1] [location=876345..878504] [gbkey=CDS]	lcl|CP039850.1_prot_QCU60216.1_803 [gene=ptrB] [locus_tag=FCU26_0814] [protein=putative protease II ptrB (oligopeptidase B)] [protein_id=QCU60216.1] [location=876345..878504] [gbkey=CDS]		719			[gene=ptrB]
26.3203	28.053	24.4505	26.8767	27.5515	29.219			1	0.999	4	30	30	30	4	11	1	7	3	4	230824000	847222000	72951100	319536000	347089000	293257000	0.5714	0.262911	-1.60784	-1.28458	lcl|CP039850.1_prot_QCU60218.1_805	lcl|CP039850.1_prot_QCU60218.1_805 [locus_tag=FCU26_0816] [protein=hypothetical protein] [protein_id=QCU60218.1] [location=880752..881438] [gbkey=CDS]	lcl|CP039850.1_prot_QCU60218.1_805 [locus_tag=FCU26_0816] [protein=hypothetical protein] [protein_id=QCU60218.1] [location=880752..881438] [gbkey=CDS]		228			[locus_tag=FCU26_0816]
28.2178	27.896	26.4657	27.1944	27.5588	27.4449			1	0.999	2	34	34	34	9	6	3	8	4	4	418022000	333595000	163790000	234915000	290704000	267507000	0.0818131	0.866312	0.127114	0.231484	lcl|CP039850.1_prot_QCU60221.1_808	lcl|CP039850.1_prot_QCU60221.1_808 [locus_tag=FCU26_0819] [protein=hypothetical protein] [protein_id=QCU60221.1] [location=complement(883188..883577)] [gbkey=CDS]	lcl|CP039850.1_prot_QCU60221.1_808 [locus_tag=FCU26_0819] [protein=hypothetical protein] [protein_id=QCU60221.1] [location=complement(883188..883577)] [gbkey=CDS]		129			[locus_tag=FCU26_0819]
27.7835	27.9344	25.1505	27.9345	27.8581	27.9773			1	0.999	3	32	32	32	6	6	6	5	5	4	452006000	485304000	269065000	459345000	496565000	417253000	0.461934	0.358506	-0.967161	-1.06923	lcl|CP039850.1_prot_QCU60222.1_809	lcl|CP039850.1_prot_QCU60222.1_809 [locus_tag=FCU26_0820] [protein=Hypothetical protein] [protein_id=QCU60222.1] [location=883680..884531] [gbkey=CDS]	lcl|CP039850.1_prot_QCU60222.1_809 [locus_tag=FCU26_0820] [protein=Hypothetical protein] [protein_id=QCU60222.1] [location=883680..884531] [gbkey=CDS]		283			[locus_tag=FCU26_0820]
29.4219	29.6138	28.4952	28.905	29.0339	28.4014			1	0.999	2	58	58	58	8	16	11	7	7	9	973250000	1507520000	485165000	678970000	737836000	467113000	0.428829	0.394747	0.396868	1.00318	lcl|CP039850.1_prot_QCU60223.1_810	lcl|CP039850.1_prot_QCU60223.1_810 [locus_tag=FCU26_0821] [protein=hypothetical protein] [protein_id=QCU60223.1] [location=884637..884876] [gbkey=CDS]	lcl|CP039850.1_prot_QCU60223.1_810 [locus_tag=FCU26_0821] [protein=hypothetical protein] [protein_id=QCU60223.1] [location=884637..884876] [gbkey=CDS]		79			[locus_tag=FCU26_0821]
29.0734	29.2547	29.0174	29.515	29.3142	29.7275	+	Delta_76_WT	1	0.999	12	188	188	188	30	33	17	31	38	39	976169000	1233750000	764111000	1421320000	955954000	1397840000	1.35593	0.0394476	-0.403774	-2.90124	lcl|CP039850.1_prot_QCU60224.1_811	lcl|CP039850.1_prot_QCU60224.1_811 [gene=purQ] [locus_tag=FCU26_0822] [protein=putative phosphoribosylformylglycinamidine synthase I purG] [protein_id=QCU60224.1] [location=884873..885547] [gbkey=CDS]	lcl|CP039850.1_prot_QCU60224.1_811 [gene=purQ] [locus_tag=FCU26_0822] [protein=putative phosphoribosylformylglycinamidine synthase I purG] [protein_id=QCU60224.1] [location=884873..885547] [gbkey=CDS]		224			[gene=purQ]
26.9373	27.2149	24.5672	27.3757	27.4396	27.3489			1	0.999	4	31	31	31	4	5	1	6	7	8	347618000	407378000	165698000	449799000	486685000	423526000	0.613184	0.233152	-1.14827	-1.36608	lcl|CP039850.1_prot_QCU60227.1_814	lcl|CP039850.1_prot_QCU60227.1_814 [locus_tag=FCU26_0825] [protein=hypothetical protein] [protein_id=QCU60227.1] [location=complement(886910..887953)] [gbkey=CDS]	lcl|CP039850.1_prot_QCU60227.1_814 [locus_tag=FCU26_0825] [protein=hypothetical protein] [protein_id=QCU60227.1] [location=complement(886910..887953)] [gbkey=CDS]		347			[locus_tag=FCU26_0825]
28.2869	28.4167	28.7315	28.6305	28.659	28.2884			1	0.999	11	118	118	118	18	21	14	22	20	23	584617000	607351000	645126000	664263000	839081000	439148000	0.0957554	0.843023	-0.0475934	-0.267752	lcl|CP039850.1_prot_QCU60233.1_820	lcl|CP039850.1_prot_QCU60233.1_820 [gene=cfp29] [locus_tag=FCU26_0831] [protein=29 KDa antigen cfp29] [protein_id=QCU60233.1] [location=complement(892225..893022)] [gbkey=CDS]	lcl|CP039850.1_prot_QCU60233.1_820 [gene=cfp29] [locus_tag=FCU26_0831] [protein=29 KDa antigen cfp29] [protein_id=QCU60233.1] [location=complement(892225..893022)] [gbkey=CDS]		265			[gene=cfp29]
25.484	25.7458	26.6883	27.1338	29.1632	28.6052	+	Delta_76_WT	1	0.999	9	42	42	42	5	6	9	6	6	10	139173000	150666000	53446100	164317000	624450000	566296000	1.52055	0.0280544	-2.32802	-3.29192	lcl|CP039850.1_prot_QCU60234.1_821	lcl|CP039850.1_prot_QCU60234.1_821 [locus_tag=FCU26_0832] [protein=hypothetical protein] [protein_id=QCU60234.1] [location=complement(893019..894026)] [gbkey=CDS]	lcl|CP039850.1_prot_QCU60234.1_821 [locus_tag=FCU26_0832] [protein=hypothetical protein] [protein_id=QCU60234.1] [location=complement(893019..894026)] [gbkey=CDS]		335			[locus_tag=FCU26_0832]
27.3829	27.727	24.4478	27.6632	27.5392	27.2812			1	0.999	6	35	35	35	6	7	1	6	10	5	355161000	429255000	68999200	435852000	418509000	216314000	0.393478	0.434367	-0.975278	-0.931925	lcl|CP039850.1_prot_QCU60235.1_822	lcl|CP039850.1_prot_QCU60235.1_822 [gene=pepC] [locus_tag=FCU26_0833] [protein=putative aminopeptidase pepC] [protein_id=QCU60235.1] [location=894071..895372] [gbkey=CDS]	lcl|CP039850.1_prot_QCU60235.1_822 [gene=pepC] [locus_tag=FCU26_0833] [protein=putative aminopeptidase pepC] [protein_id=QCU60235.1] [location=894071..895372] [gbkey=CDS]		433			[gene=pepC]
28.7725	28.7381	28.3967	27.8059	27.9558	28.9418			1	0.999	4	48	48	48	8	10	8	6	9	7	965699000	773937000	488424000	406333000	548004000	1183720000	0.461023	0.358862	0.401283	1.06742	lcl|CP039850.1_prot_QCU60236.1_823	lcl|CP039850.1_prot_QCU60236.1_823 [locus_tag=FCU26_0834] [protein=hypothetical protein] [protein_id=QCU60236.1] [location=895384..895731] [gbkey=CDS]	lcl|CP039850.1_prot_QCU60236.1_823 [locus_tag=FCU26_0834] [protein=hypothetical protein] [protein_id=QCU60236.1] [location=895384..895731] [gbkey=CDS]		115			[locus_tag=FCU26_0834]
24.4463	27.1715	25.0059	26.3417	27.635	26.994			1	0.999	4	15	15	15	0	1	0	3	4	7	40993400	150784000	0	104175000	298643000	158811000	0.728362	0.172337	-1.44902	-1.59058	lcl|CP039850.1_prot_QCU60237.1_824	lcl|CP039850.1_prot_QCU60237.1_824 [locus_tag=FCU26_0835] [protein=hypothetical protein] [protein_id=QCU60237.1] [location=complement(895725..896381)] [gbkey=CDS]	lcl|CP039850.1_prot_QCU60237.1_824 [locus_tag=FCU26_0835] [protein=hypothetical protein] [protein_id=QCU60237.1] [location=complement(895725..896381)] [gbkey=CDS]		218			[locus_tag=FCU26_0835]
28.1619	28.7117	28.4186	29.3076	29.5981	29.1232	+	Delta_76_WT	1	0.999	26	212	212	212	17	20	18	48	55	54	451674000	600328000	307440000	730598000	899809000	492900000	1.90925	0.0191222	-0.912202	-4.33267	lcl|CP039850.1_prot_QCU60238.1_825	lcl|CP039850.1_prot_QCU60238.1_825 [gene=purL] [locus_tag=FCU26_0836] [protein=Phosphoribosylformylglycinamidine synthase II purL] [protein_id=QCU60238.1] [location=896573..898837] [gbkey=CDS]	lcl|CP039850.1_prot_QCU60238.1_825 [gene=purL] [locus_tag=FCU26_0836] [protein=Phosphoribosylformylglycinamidine synthase II purL] [protein_id=QCU60238.1] [location=896573..898837] [gbkey=CDS]		754			[gene=purL]
22.802	23.4344	23.7431	24.4961	28.5759	28.4716	+	Delta_76_WT	1	0.999	5	26	26	26	3	6	4	3	5	5	10754500	15359600	15414900	32794700	383383000	403918000	1.31648	0.0420545	-3.85471	-2.81132	lcl|CP039850.1_prot_QCU60241.1_828	lcl|CP039850.1_prot_QCU60241.1_828 [gene=cpsY] [locus_tag=FCU26_0839] [protein=putative udp-glucose-4-epimerase cpsY] [protein_id=QCU60241.1] [location=complement(900485..902083)] [gbkey=CDS]	lcl|CP039850.1_prot_QCU60241.1_828 [gene=cpsY] [locus_tag=FCU26_0839] [protein=putative udp-glucose-4-epimerase cpsY] [protein_id=QCU60241.1] [location=complement(900485..902083)] [gbkey=CDS]		532			[gene=cpsY]
24.5698	25.6007	25.2013	27.1359	27.7405	28.7457	+	Delta_76_WT	1	0.999	7	27	27	27	4	3	2	6	6	6	6047640	157621000	0	37498900	290653000	337778000	2.10558	0.0166214	-2.75011	-4.93553	lcl|CP039850.1_prot_QCU60243.1_830	lcl|CP039850.1_prot_QCU60243.1_830 [gene=purF] [locus_tag=FCU26_0841] [protein=putative amidophosphoribosyltransferase purF] [protein_id=QCU60243.1] [location=902864..904447] [gbkey=CDS]	lcl|CP039850.1_prot_QCU60243.1_830 [gene=purF] [locus_tag=FCU26_0841] [protein=putative amidophosphoribosyltransferase purF] [protein_id=QCU60243.1] [location=902864..904447] [gbkey=CDS]		527			[gene=purF]
28.7628	29.0561	27.3752	29.4401	30.074	29.9727			1	0.999	12	98	98	98	12	12	7	20	25	22	455303000	370147000	156028000	1255770000	5634100000	2617130000	1.21278	0.0534574	-1.43091	-2.58096	lcl|CP039850.1_prot_QCU60244.1_831	lcl|CP039850.1_prot_QCU60244.1_831 [gene=purM] [locus_tag=FCU26_0842] [protein=putative phosphoribosylformylglycinamidine cyclo-ligase purM] [protein_id=QCU60244.1] [location=904478..905572] [gbkey=CDS]	lcl|CP039850.1_prot_QCU60244.1_831 [gene=purM] [locus_tag=FCU26_0842] [protein=putative phosphoribosylformylglycinamidine cyclo-ligase purM] [protein_id=QCU60244.1] [location=904478..905572] [gbkey=CDS]		364			[gene=purM]
29.4049	29.6909	28.9496	28.1395	28.2421	28.9144	+	Delta_76_WT	1	0.999	5	91	91	91	17	21	20	11	8	14	1044950000	1166930000	2909580000	427301000	502575000	836746000	1.32016	0.0417811	0.916523	2.81965	lcl|CP039850.1_prot_QCU60245.1_832	lcl|CP039850.1_prot_QCU60245.1_832 [locus_tag=FCU26_0843] [protein=hypothetical protein] [protein_id=QCU60245.1] [location=complement(905658..905840)] [gbkey=CDS]	lcl|CP039850.1_prot_QCU60245.1_832 [locus_tag=FCU26_0843] [protein=hypothetical protein] [protein_id=QCU60245.1] [location=complement(905658..905840)] [gbkey=CDS]		60			[locus_tag=FCU26_0843]
28.561	28.6519	28.529	28.3436	29.0088	28.7567			1	0.999	8	71	71	71	9	13	8	12	13	16	495910000	532477000	412993000	653170000	670759000	529891000	0.245129	0.62594	-0.122416	-0.620248	lcl|CP039850.1_prot_QCU60248.1_835	lcl|CP039850.1_prot_QCU60248.1_835 [locus_tag=FCU26_0846] [protein=hypothetical protein] [protein_id=QCU60248.1] [location=complement(908091..908771)] [gbkey=CDS]	lcl|CP039850.1_prot_QCU60248.1_835 [locus_tag=FCU26_0846] [protein=hypothetical protein] [protein_id=QCU60248.1] [location=complement(908091..908771)] [gbkey=CDS]		226			[locus_tag=FCU26_0846]
31.5432	32.1986	30.9623	31.0709	31.2823	31.4128			1	0.999	6	318	318	318	53	56	85	38	40	46	9411920000	12439600000	4012350000	3389520000	2897400000	4377980000	0.350175	0.481895	0.312675	0.843368	lcl|CP039850.1_prot_QCU60249.1_836	lcl|CP039850.1_prot_QCU60249.1_836 [gene=sseC2] [locus_tag=FCU26_0847] [protein=Conserved protein sseC2] [protein_id=QCU60249.1] [location=complement(908934..909236)] [gbkey=CDS]	lcl|CP039850.1_prot_QCU60249.1_836 [gene=sseC2] [locus_tag=FCU26_0847] [protein=Conserved protein sseC2] [protein_id=QCU60249.1] [location=complement(908934..909236)] [gbkey=CDS]		100			[gene=sseC2]
24.3867	24.1408	24.5189	27.6981	28.132	27.9733	+	Delta_76_WT	1	0.999	6	27	27	27	1	1	1	9	10	5	7489320	7371520	4305010	235942000	621801000	499354000	4.54161	0	-3.58564	-21.2987	lcl|CP039850.1_prot_QCU60252.1_839	lcl|CP039850.1_prot_QCU60252.1_839 [locus_tag=FCU26_0850] [protein=putative conserved exported protein] [protein_id=QCU60252.1] [location=complement(910783..911595)] [gbkey=CDS]	lcl|CP039850.1_prot_QCU60252.1_839 [locus_tag=FCU26_0850] [protein=putative conserved exported protein] [protein_id=QCU60252.1] [location=complement(910783..911595)] [gbkey=CDS]		270			[locus_tag=FCU26_0850]
30.1993	29.9947	29.7512	30.6782	30.6109	30.914	+	Delta_76_WT	1	0.999	11	164	164	164	21	21	31	26	29	36	1433720000	607414000	628921000	1964540000	6877800000	4640210000	2.04359	0.0167456	-0.752631	-4.73884	lcl|CP039850.1_prot_QCU60253.1_840	lcl|CP039850.1_prot_QCU60253.1_840 [locus_tag=FCU26_0851] [protein=Transcriptional regulatory protein] [protein_id=QCU60253.1] [location=911725..912492] [gbkey=CDS]	lcl|CP039850.1_prot_QCU60253.1_840 [locus_tag=FCU26_0851] [protein=Transcriptional regulatory protein] [protein_id=QCU60253.1] [location=911725..912492] [gbkey=CDS]		255			[locus_tag=FCU26_0851]
29.0826	29.1155	28.8701	29.2758	29.27	28.9922			1	0.999	10	131	131	131	19	23	16	21	26	26	1267780000	1721900000	525263000	1323170000	1333070000	760387000	0.575544	0.259276	-0.156581	-1.29267	lcl|CP039850.1_prot_QCU60254.1_841	lcl|CP039850.1_prot_QCU60254.1_841 [locus_tag=FCU26_0852] [protein=hypothetical protein] [protein_id=QCU60254.1] [location=912489..913436] [gbkey=CDS]	lcl|CP039850.1_prot_QCU60254.1_841 [locus_tag=FCU26_0852] [protein=hypothetical protein] [protein_id=QCU60254.1] [location=912489..913436] [gbkey=CDS]		315			[locus_tag=FCU26_0852]
27.9841	27.7041	27.0688	26.2545	28.1666	28.327			1	0.999	8	62	62	62	12	15	4	9	11	11	593022000	277262000	89363500	368104000	423706000	430285000	0.0013553	0.997262	0.00298564	0.00415444	lcl|CP039850.1_prot_QCU60256.1_844	lcl|CP039850.1_prot_QCU60256.1_844 [gene=phoY2] [locus_tag=FCU26_0855] [protein=putative phosphate-transport system transcriptional regulatory protein phoY2] [protein_id=QCU60256.1] [location=complement(914310..914951)] [gbkey=CDS]	lcl|CP039850.1_prot_QCU60256.1_844 [gene=phoY2] [locus_tag=FCU26_0855] [protein=putative phosphate-transport system transcriptional regulatory protein phoY2] [protein_id=QCU60256.1] [location=complement(914310..914951)] [gbkey=CDS]		213			[gene=phoY2]
24.35	25.3959	25.9864	25.6823	28.5476	28.2768			1	0.999	5	19	19	19	4	1	1	3	3	7	96570000	4802300	2740750	96135800	104440000	199915000	1.02835	0.0825296	-2.2581	-2.19011	lcl|CP039850.1_prot_QCU60258.1_846	lcl|CP039850.1_prot_QCU60258.1_846 [locus_tag=FCU26_0857] [protein=putative transcriptional regulatory protein] [protein_id=QCU60258.1] [location=complement(917229..918398)] [gbkey=CDS]	lcl|CP039850.1_prot_QCU60258.1_846 [locus_tag=FCU26_0857] [protein=putative transcriptional regulatory protein] [protein_id=QCU60258.1] [location=complement(917229..918398)] [gbkey=CDS]		389			[locus_tag=FCU26_0857]
30.6384	30.8732	30.4935	30.6042	31.2749	30.9965			1	0.999	15	236	236	236	37	41	26	48	45	39	1877350000	2332270000	1531350000	1436500000	1951610000	2143610000	0.577429	0.258277	-0.290131	-1.29635	lcl|CP039850.1_prot_QCU60259.1_847	lcl|CP039850.1_prot_QCU60259.1_847 [gene=desA1] [locus_tag=FCU26_0858] [protein=putative acyl-(acyl-carrier protein) desaturase desA1] [protein_id=QCU60259.1] [location=complement(918486..919502)] [gbkey=CDS]	lcl|CP039850.1_prot_QCU60259.1_847 [gene=desA1] [locus_tag=FCU26_0858] [protein=putative acyl-(acyl-carrier protein) desaturase desA1] [protein_id=QCU60259.1] [location=complement(918486..919502)] [gbkey=CDS]		338			[gene=desA1]
28.9142	28.6563	29.2407	28.2168	28.2363	28.4246	+	Delta_76_WT	1	0.999	10	94	94	94	22	20	18	10	9	15	1083090000	872231000	741461000	580237000	460924000	407386000	1.62313	0.0249827	0.644501	3.54919	lcl|CP039850.1_prot_QCU60260.1_848	lcl|CP039850.1_prot_QCU60260.1_848 [locus_tag=FCU26_0859] [protein=hypothetical protein] [protein_id=QCU60260.1] [location=complement(919664..920305)] [gbkey=CDS]	lcl|CP039850.1_prot_QCU60260.1_848 [locus_tag=FCU26_0859] [protein=hypothetical protein] [protein_id=QCU60260.1] [location=complement(919664..920305)] [gbkey=CDS]		213			[locus_tag=FCU26_0859]
30.7515	30.3823	30.0692	29.1923	29.7832	29.7252	+	Delta_76_WT	1	0.999	9	113	113	113	23	18	22	20	18	12	2138780000	2178120000	1462790000	720884000	2956390000	1683920000	1.42463	0.0350786	0.834116	3.06116	lcl|CP039850.1_prot_QCU60265.1_853	lcl|CP039850.1_prot_QCU60265.1_853 [locus_tag=FCU26_0864] [protein=hypothetical protein] [protein_id=QCU60265.1] [location=922722..923627] [gbkey=CDS]	lcl|CP039850.1_prot_QCU60265.1_853 [locus_tag=FCU26_0864] [protein=hypothetical protein] [protein_id=QCU60265.1] [location=922722..923627] [gbkey=CDS]		301			[locus_tag=FCU26_0864]
31.5363	31.6748	31.4841	31.5362	31.6113	31.2213			1	0.999	16	501	501	501	84	89	72	88	77	91	6954620000	7173580000	4419040000	6531220000	6934050000	5074010000	0.340002	0.495225	0.108817	0.822323	lcl|CP039850.1_prot_QCU60266.1_854	lcl|CP039850.1_prot_QCU60266.1_854 [locus_tag=FCU26_0865] [protein=hypothetical protein] [protein_id=QCU60266.1] [location=complement(923646..924461)] [gbkey=CDS]	lcl|CP039850.1_prot_QCU60266.1_854 [locus_tag=FCU26_0865] [protein=hypothetical protein] [protein_id=QCU60266.1] [location=complement(923646..924461)] [gbkey=CDS]		271			[locus_tag=FCU26_0865]
26.4983	26.7321	26.5012	28.1898	29.4817	30.5125	+	Delta_76_WT	1	0.999	6	39	39	39	6	5	7	7	7	7	266181000	31218900	197270000	366379000	906343000	803086000	1.85137	0.019514	-2.81748	-4.16562	lcl|CP039850.1_prot_QCU60273.1_861	lcl|CP039850.1_prot_QCU60273.1_861 [locus_tag=FCU26_0876] [protein=hypothetical protein] [protein_id=QCU60273.1] [location=936414..937226] [gbkey=CDS]	lcl|CP039850.1_prot_QCU60273.1_861 [locus_tag=FCU26_0876] [protein=hypothetical protein] [protein_id=QCU60273.1] [location=936414..937226] [gbkey=CDS]		270			[locus_tag=FCU26_0876]
28.1781	28.0166	27.7877	28.2575	28.4715	28.4738	+	Delta_76_WT	1	0.999	7	70	70	70	11	12	5	13	13	16	526348000	428057000	366574000	517493000	555225000	805888000	1.41323	0.035482	-0.406793	-3.03433	lcl|CP039850.1_prot_QCU60278.1_866	lcl|CP039850.1_prot_QCU60278.1_866 [gene=narL] [locus_tag=FCU26_0881] [protein=nitrate/nitrite response transcriptional regulatory protein narL] [protein_id=QCU60278.1] [location=complement(941293..941943)] [gbkey=CDS]	lcl|CP039850.1_prot_QCU60278.1_866 [gene=narL] [locus_tag=FCU26_0881] [protein=nitrate/nitrite response transcriptional regulatory protein narL] [protein_id=QCU60278.1] [location=complement(941293..941943)] [gbkey=CDS]		216			[gene=narL]
23.4359	25.3087	25.6779	26.5424	29.0556	28.893	+	Delta_76_WT	1	0.999	7	44	44	44	5	4	2	11	10	12	40869000	55795800	0	173043000	740561000	741184000	1.45866	0.0331437	-3.35617	-3.14199	lcl|CP039850.1_prot_QCU60279.1_867	lcl|CP039850.1_prot_QCU60279.1_867 [locus_tag=FCU26_0882] [protein=putative two component sensor kinase] [protein_id=QCU60279.1] [location=942027..943304] [gbkey=CDS]	lcl|CP039850.1_prot_QCU60279.1_867 [locus_tag=FCU26_0882] [protein=putative two component sensor kinase] [protein_id=QCU60279.1] [location=942027..943304] [gbkey=CDS]		425			[locus_tag=FCU26_0882]
27.986	27.9538	27.3675	28.618	28.4083	28.1869	+	Delta_76_WT	1	0.999	12	96	96	96	13	10	5	26	20	22	480065000	301394000	110635000	708355000	701996000	765870000	1.26103	0.0489918	-0.635331	-2.68709	lcl|CP039850.1_prot_QCU60287.1_875	lcl|CP039850.1_prot_QCU60287.1_875 [gene=pdc] [locus_tag=FCU26_0890] [protein=putative pyruvate or indole-3-pyruvate decarboxylase pdc] [protein_id=QCU60287.1] [location=complement(950273..951955)] [gbkey=CDS]	lcl|CP039850.1_prot_QCU60287.1_875 [gene=pdc] [locus_tag=FCU26_0890] [protein=putative pyruvate or indole-3-pyruvate decarboxylase pdc] [protein_id=QCU60287.1] [location=complement(950273..951955)] [gbkey=CDS]		560			[gene=pdc]
28.6331	28.8738	28.2165	26.5512	27.0616	27.8955	+	Delta_76_WT	1	0.999	4	39	39	39	6	10	7	1	6	9	658514000	740099000	265174000	245351000	235664000	422452000	1.49119	0.0315044	1.40502	3.22031	lcl|CP039850.1_prot_QCU60288.1_876	lcl|CP039850.1_prot_QCU60288.1_876 [locus_tag=FCU26_0891] [protein=hypothetical protein] [protein_id=QCU60288.1] [location=952020..952463] [gbkey=CDS]	lcl|CP039850.1_prot_QCU60288.1_876 [locus_tag=FCU26_0891] [protein=hypothetical protein] [protein_id=QCU60288.1] [location=952020..952463] [gbkey=CDS]		147			[locus_tag=FCU26_0891]
26.1908	26.3012	24.8698	26.2386	26.2495	26.8763			1	0.999	3	25	25	25	5	5	1	4	5	5	115007000	139745000	2775400	117450000	181065000	137529000	0.589325	0.250043	-0.667491	-1.31956	lcl|CP039850.1_prot_QCU60291.1_879	lcl|CP039850.1_prot_QCU60291.1_879 [locus_tag=FCU26_0894] [protein=hypothetical protein] [protein_id=QCU60291.1] [location=954093..954566] [gbkey=CDS]	lcl|CP039850.1_prot_QCU60291.1_879 [locus_tag=FCU26_0894] [protein=hypothetical protein] [protein_id=QCU60291.1] [location=954093..954566] [gbkey=CDS]		157			[locus_tag=FCU26_0894]
29.6583	30.027	29.3008	30.2827	30.5939	30.7958	+	Delta_76_WT	1	0.999	14	231	231	231	29	39	27	41	44	51	1209010000	1510370000	884415000	1394960000	4044130000	4676050000	1.59581	0.0251581	-0.895435	-3.47956	lcl|CP039850.1_prot_QCU60293.1_881	lcl|CP039850.1_prot_QCU60293.1_881 [gene=fadA] [locus_tag=FCU26_0896] [protein=putative acyl-CoA thiolase fadA] [protein_id=QCU60293.1] [location=955913..957124] [gbkey=CDS]	lcl|CP039850.1_prot_QCU60293.1_881 [gene=fadA] [locus_tag=FCU26_0896] [protein=putative acyl-CoA thiolase fadA] [protein_id=QCU60293.1] [location=955913..957124] [gbkey=CDS]		403			[gene=fadA]
29.7767	29.9267	29.7831	30.2051	30.2215	30.5382	+	Delta_76_WT	1	0.999	22	254	254	254	32	35	29	52	53	53	1350810000	1017610000	1665020000	1368880000	672693000	2423850000	1.84347	0.0191121	-0.492816	-4.14319	lcl|CP039850.1_prot_QCU60294.1_882	lcl|CP039850.1_prot_QCU60294.1_882 [gene=fadB] [locus_tag=FCU26_0897] [protein=putative fatty oxidation protein fadB] [protein_id=QCU60294.1] [location=957129..959291] [gbkey=CDS]	lcl|CP039850.1_prot_QCU60294.1_882 [gene=fadB] [locus_tag=FCU26_0897] [protein=putative fatty oxidation protein fadB] [protein_id=QCU60294.1] [location=957129..959291] [gbkey=CDS]		720			[gene=fadB]
22.8122	22.5231	25.8094	26.5595	29.4078	29.6437	+	Delta_76_WT	1	0.999	7	29	29	29	2	1	1	8	8	9	11373400	8791510	4398450	133086000	962847000	777254000	1.53959	0.0271877	-4.82212	-3.33882	lcl|CP039850.1_prot_QCU60295.1_883	lcl|CP039850.1_prot_QCU60295.1_883 [locus_tag=FCU26_0898] [protein=putative dna helicase] [protein_id=QCU60295.1] [location=complement(959359..960987)] [gbkey=CDS]	lcl|CP039850.1_prot_QCU60295.1_883 [locus_tag=FCU26_0898] [protein=putative dna helicase] [protein_id=QCU60295.1] [location=complement(959359..960987)] [gbkey=CDS]		542			[locus_tag=FCU26_0898]
27.5691	28.2662	27.0941	28.229	27.7479	28.0834			1	0.999	11	59	59	59	6	11	3	15	11	13	424916000	248461000	68191500	401304000	463224000	343340000	0.43805	0.382957	-0.376962	-1.02164	lcl|CP039850.1_prot_QCU60296.1_884	lcl|CP039850.1_prot_QCU60296.1_884 [locus_tag=FCU26_0899] [protein=hypothetical protein] [protein_id=QCU60296.1] [location=complement(961125..963395)] [gbkey=CDS]	lcl|CP039850.1_prot_QCU60296.1_884 [locus_tag=FCU26_0899] [protein=hypothetical protein] [protein_id=QCU60296.1] [location=complement(961125..963395)] [gbkey=CDS]		756			[locus_tag=FCU26_0899]
29.7994	29.4355	30.1754	29.0417	28.458	28.8979	+	Delta_76_WT	1	0.999	6	67	67	67	11	14	11	9	13	9	1889940000	1043940000	1664320000	1059780000	1075370000	1099940000	1.65528	0.0237802	1.00425	3.63221	lcl|CP039850.1_prot_QCU60305.1_893	lcl|CP039850.1_prot_QCU60305.1_893 [gene=cspB] [locus_tag=FCU26_0908] [protein=putative cold shock-like protein B cspB] [protein_id=QCU60305.1] [location=968680..969087] [gbkey=CDS]	lcl|CP039850.1_prot_QCU60305.1_893 [gene=cspB] [locus_tag=FCU26_0908] [protein=putative cold shock-like protein B cspB] [protein_id=QCU60305.1] [location=968680..969087] [gbkey=CDS]		135			[gene=cspB]
29.3012	29.2417	29.3058	29.3494	29.4008	29.6067			1	0.999	23	275	275	275	41	44	33	48	53	56	1201010000	711137000	799808000	1106370000	980177000	1361020000	0.976813	0.0905754	-0.169399	-2.0845	lcl|CP039850.1_prot_QCU60307.1_895	lcl|CP039850.1_prot_QCU60307.1_895 [gene=fadE10] [locus_tag=FCU26_0910] [protein=putative acyl-CoA dehydrogenase fadE10] [protein_id=QCU60307.1] [location=971296..973248] [gbkey=CDS]	lcl|CP039850.1_prot_QCU60307.1_895 [gene=fadE10] [locus_tag=FCU26_0910] [protein=putative acyl-CoA dehydrogenase fadE10] [protein_id=QCU60307.1] [location=971296..973248] [gbkey=CDS]		650			[gene=fadE10]
27.0805	27.4037	25.9599	27.4337	28.2394	27.9632			1	0.999	5	41	41	41	5	9	2	9	7	9	277234000	344877000	103329000	363676000	518506000	507464000	1.00391	0.0867352	-1.06405	-2.13986	lcl|CP039850.1_prot_QCU60309.1_897	lcl|CP039850.1_prot_QCU60309.1_897 [locus_tag=FCU26_0912] [protein=putative conserved exported protein] [protein_id=QCU60309.1] [location=complement(974597..975085)] [gbkey=CDS]	lcl|CP039850.1_prot_QCU60309.1_897 [locus_tag=FCU26_0912] [protein=putative conserved exported protein] [protein_id=QCU60309.1] [location=complement(974597..975085)] [gbkey=CDS]		162			[locus_tag=FCU26_0912]
27.822	28.2651	27.8209	28.3225	28.6777	28.6412	+	Delta_76_WT	1	0.999	6	46	46	46	9	7	7	9	6	8	504944000	766765000	323085000	710967000	889320000	923843000	1.44369	0.0331755	-0.577787	-3.10631	lcl|CP039850.1_prot_QCU60311.1_899	lcl|CP039850.1_prot_QCU60311.1_899 [locus_tag=FCU26_0914] [protein=hypothetical protein] [protein_id=QCU60311.1] [location=976866..977654] [gbkey=CDS]	lcl|CP039850.1_prot_QCU60311.1_899 [locus_tag=FCU26_0914] [protein=hypothetical protein] [protein_id=QCU60311.1] [location=976866..977654] [gbkey=CDS]		262			[locus_tag=FCU26_0914]
29.2513	29.6491	28.9135	30.0054	30.2383	30.1122	+	Delta_76_WT	1	0.999	12	196	196	196	25	26	22	42	47	34	969014000	2040690000	733376000	2665020000	2419310000	2397260000	1.71898	0.0221717	-0.847347	-3.80026	lcl|CP039850.1_prot_QCU60318.1_906	lcl|CP039850.1_prot_QCU60318.1_906 [gene=serC] [locus_tag=FCU26_0921] [protein=putative phosphoserine aminotransferase serC] [protein_id=QCU60318.1] [location=complement(982212..983342)] [gbkey=CDS]	lcl|CP039850.1_prot_QCU60318.1_906 [gene=serC] [locus_tag=FCU26_0921] [protein=putative phosphoserine aminotransferase serC] [protein_id=QCU60318.1] [location=complement(982212..983342)] [gbkey=CDS]		376			[gene=serC]
28.4204	26.3203	28.7347	28.4565	27.9477	28.2603			1	0.999	6	39	39	39	9	8	3	7	6	6	441677000	309499000	280806000	470685000	419228000	349569000	0.197379	0.691282	-0.396388	-0.513322	lcl|CP039850.1_prot_QCU60322.1_910	lcl|CP039850.1_prot_QCU60322.1_910 [locus_tag=FCU26_0925] [protein=putative exported protein] [protein_id=QCU60322.1] [location=988021..989493] [gbkey=CDS]	lcl|CP039850.1_prot_QCU60322.1_910 [locus_tag=FCU26_0925] [protein=putative exported protein] [protein_id=QCU60322.1] [location=988021..989493] [gbkey=CDS]		490			[locus_tag=FCU26_0925]
27.594	27.6278	27.8804	27.2954	27.2738	27.474	+	Delta_76_WT	1	0.999	8	83	83	83	15	17	11	13	14	13	421213000	328577000	406236000	333447000	290441000	377942000	1.48186	0.0316676	0.353015	3.19773	lcl|CP039850.1_prot_QCU60323.1_911	lcl|CP039850.1_prot_QCU60323.1_911 [gene=citA] [locus_tag=FCU26_0926] [protein=putative citrate synthase II citA] [protein_id=QCU60323.1] [location=complement(989528..990649)] [gbkey=CDS]	lcl|CP039850.1_prot_QCU60323.1_911 [gene=citA] [locus_tag=FCU26_0926] [protein=putative citrate synthase II citA] [protein_id=QCU60323.1] [location=complement(989528..990649)] [gbkey=CDS]		373			[gene=citA]
22.8054	23.1815	23.2542	23.7596	27.7351	26.178			1	0.9984	4	17	17	17	3	3	4	2	3	2	5892670	7581160	7932150	11326100	110623000	90285900	1.13465	0.0628223	-2.81056	-2.41267	lcl|CP039850.1_prot_QCU60324.1_912	lcl|CP039850.1_prot_QCU60324.1_912 [locus_tag=FCU26_0927] [protein=putative transcriptional regulatory protein] [protein_id=QCU60324.1] [location=complement(990736..993384)] [gbkey=CDS]	lcl|CP039850.1_prot_QCU60324.1_912 [locus_tag=FCU26_0927] [protein=putative transcriptional regulatory protein] [protein_id=QCU60324.1] [location=complement(990736..993384)] [gbkey=CDS]		882			[locus_tag=FCU26_0927]
25.3461	25.4458	25.7466	29.1016	29.093	29.9121	+	Delta_76_WT	1	0.999	9	30	30	30	1	1	0	12	8	8	9158020	9043550	0	281294000	1034740000	600093000	3.69181	0.00590476	-3.85605	-12.979	lcl|CP039850.1_prot_QCU60326.1_914	lcl|CP039850.1_prot_QCU60326.1_914 [locus_tag=FCU26_0929] [protein=putative monooxygenase] [protein_id=QCU60326.1] [location=994641..996128] [gbkey=CDS]	lcl|CP039850.1_prot_QCU60326.1_914 [locus_tag=FCU26_0929] [protein=putative monooxygenase] [protein_id=QCU60326.1] [location=994641..996128] [gbkey=CDS]		495			[locus_tag=FCU26_0929]
30.1146	30.1863	29.2392	31.0384	31.0023	31.2356	+	Delta_76_WT	1	0.999	16	213	213	213	27	37	28	46	36	39	1657540000	1948280000	549351000	3750710000	9488700000	6223290000	1.78483	0.0194775	-1.24538	-3.97918	lcl|CP039850.1_prot_QCU60330.1_918	lcl|CP039850.1_prot_QCU60330.1_918 [gene=gltA2] [locus_tag=FCU26_0933] [protein=putative citrate synthase i gltA2] [protein_id=QCU60330.1] [location=1000277..1001572] [gbkey=CDS]	lcl|CP039850.1_prot_QCU60330.1_918 [gene=gltA2] [locus_tag=FCU26_0933] [protein=putative citrate synthase i gltA2] [protein_id=QCU60330.1] [location=1000277..1001572] [gbkey=CDS]		431			[gene=gltA2]
24.6203	25.2027	26.1421	27.1178	30.2574	30.5532	+	Delta_76_WT	1	0.999	4	25	25	25	3	2	0	7	7	6	13982800	23178500	0	123541000	995543000	935333000	1.55002	0.027195	-3.98777	-3.36468	lcl|CP039850.1_prot_QCU60331.1_919	lcl|CP039850.1_prot_QCU60331.1_919 [locus_tag=FCU26_0934] [protein=putative oxidoreductase] [protein_id=QCU60331.1] [location=complement(1001613..1003220)] [gbkey=CDS]	lcl|CP039850.1_prot_QCU60331.1_919 [locus_tag=FCU26_0934] [protein=putative oxidoreductase] [protein_id=QCU60331.1] [location=complement(1001613..1003220)] [gbkey=CDS]		535			[locus_tag=FCU26_0934]
28.5378	28.4092	29.0959	26.8534	26.7366	26.8358	+	Delta_76_WT	1	0.999	3	48	48	48	7	10	10	6	6	9	394575000	916739000	1257960000	139025000	189978000	296810000	3.02768	0.00895522	1.87237	8.75472	lcl|CP039850.1_prot_QCU60332.1_920	lcl|CP039850.1_prot_QCU60332.1_920 [locus_tag=FCU26_0935] [protein=hypothetical protein] [protein_id=QCU60332.1] [location=complement(1003246..1003509)] [gbkey=CDS]	lcl|CP039850.1_prot_QCU60332.1_920 [locus_tag=FCU26_0935] [protein=hypothetical protein] [protein_id=QCU60332.1] [location=complement(1003246..1003509)] [gbkey=CDS]		87			[locus_tag=FCU26_0935]
27.1859	27.6876	27.4804	28.0336	27.779	28.3982	+	Delta_76_WT	1	0.999	7	47	47	47	4	5	8	12	9	9	146510000	199195000	214259000	276707000	204338000	280503000	1.25652	0.0492135	-0.619015	-2.67709	lcl|CP039850.1_prot_QCU60333.1_921	lcl|CP039850.1_prot_QCU60333.1_921 [gene=ompA] [locus_tag=FCU26_0936] [protein=putative outer membrane protein A ompA] [protein_id=QCU60333.1] [location=1003617..1004597] [gbkey=CDS]	lcl|CP039850.1_prot_QCU60333.1_921 [gene=ompA] [locus_tag=FCU26_0936] [protein=putative outer membrane protein A ompA] [protein_id=QCU60333.1] [location=1003617..1004597] [gbkey=CDS]		326			[gene=ompA]
24.2984	24.0828	24.6746	27.4341	27.3557	27.2507	+	Delta_76_WT	1	0.999	4	14	14	14	0	0	2	6	3	3	0	142767000	99929200	157058000	148753000	138316000	4.10794	0.0112727	-2.99487	-16.5539	lcl|CP039850.1_prot_QCU60335.1_923	lcl|CP039850.1_prot_QCU60335.1_923 [locus_tag=FCU26_0938] [protein=putative conserved exported or membrane protein] [protein_id=QCU60335.1] [location=1004762..1005289] [gbkey=CDS]	lcl|CP039850.1_prot_QCU60335.1_923 [locus_tag=FCU26_0938] [protein=putative conserved exported or membrane protein] [protein_id=QCU60335.1] [location=1004762..1005289] [gbkey=CDS]		175			[locus_tag=FCU26_0938]
26.5567	27.5451	27.6372	27.9024	27.4578	27.9728			1	0.999	11	74	74	74	6	7	5	19	17	20	154892000	373783000	214942000	560353000	478860000	558306000	0.626726	0.224107	-0.531323	-1.39246	lcl|CP039850.1_prot_QCU60336.1_924	lcl|CP039850.1_prot_QCU60336.1_924 [gene=prrB] [locus_tag=FCU26_0939] [protein=Two component sensor histidine kinase prrB] [protein_id=QCU60336.1] [location=complement(1005306..1006646)] [gbkey=CDS]	lcl|CP039850.1_prot_QCU60336.1_924 [gene=prrB] [locus_tag=FCU26_0939] [protein=Two component sensor histidine kinase prrB] [protein_id=QCU60336.1] [location=complement(1005306..1006646)] [gbkey=CDS]		446			[gene=prrB]
27.8587	28.8478	27.5603	28.3012	29.5646	29.6883			1	0.999	11	94	94	94	14	21	8	18	17	16	109479000	218841000	89867600	185979000	1878180000	676284000	0.864168	0.117975	-1.09576	-1.85798	lcl|CP039850.1_prot_QCU60337.1_925	lcl|CP039850.1_prot_QCU60337.1_925 [gene=prrA] [locus_tag=FCU26_0940] [protein=Two component response transcriptional regulatory protein prrA] [protein_id=QCU60337.1] [location=complement(1006657..1007367)] [gbkey=CDS]	lcl|CP039850.1_prot_QCU60337.1_925 [gene=prrA] [locus_tag=FCU26_0940] [protein=Two component response transcriptional regulatory protein prrA] [protein_id=QCU60337.1] [location=complement(1006657..1007367)] [gbkey=CDS]		236			[gene=prrA]
30.7528	30.8981	29.9587	31.3346	31.5054	31.2827	+	Delta_76_WT	1	0.999	12	296	296	296	44	51	22	62	63	54	2901560000	2977560000	1967020000	4760200000	5226820000	5286380000	1.30967	0.0427241	-0.837663	-2.79593	lcl|CP039850.1_prot_QCU60339.1_927	lcl|CP039850.1_prot_QCU60339.1_927 [gene=echA6] [locus_tag=FCU26_0942] [protein=putative enoyl-CoA hydratase echA6] [protein_id=QCU60339.1] [location=1009012..1009743] [gbkey=CDS]	lcl|CP039850.1_prot_QCU60339.1_927 [gene=echA6] [locus_tag=FCU26_0942] [protein=putative enoyl-CoA hydratase echA6] [protein_id=QCU60339.1] [location=1009012..1009743] [gbkey=CDS]		243			[gene=echA6]
25.607	27.1548	24.775	28.3377	28.5921	28.7161	+	Delta_76_WT	1	0.999	12	55	55	55	2	4	1	16	19	13	61891800	231877000	63118700	410162000	822244000	672834000	1.7293	0.0220162	-2.70304	-3.82794	lcl|CP039850.1_prot_QCU60340.1_928	lcl|CP039850.1_prot_QCU60340.1_928 [locus_tag=FCU26_0943] [protein=hypothetical protein] [protein_id=QCU60340.1] [location=1009749..1010867] [gbkey=CDS]	lcl|CP039850.1_prot_QCU60340.1_928 [locus_tag=FCU26_0943] [protein=hypothetical protein] [protein_id=QCU60340.1] [location=1009749..1010867] [gbkey=CDS]		372			[locus_tag=FCU26_0943]
22.7271	25.787	23.0029	25.4558	28.1966	28.7249			1	0.999	5	24	24	24	2	1	2	5	8	6	3632710	4252900	4397910	50899400	293460000	353036000	1.20851	0.0539218	-3.62008	-2.57164	lcl|CP039850.1_prot_QCU60342.1_930	lcl|CP039850.1_prot_QCU60342.1_930 [gene=ctpE] [locus_tag=FCU26_0945] [protein=putative metal cation transporter atpase P-type ctpE] [protein_id=QCU60342.1] [location=1012537..1014930] [gbkey=CDS]	lcl|CP039850.1_prot_QCU60342.1_930 [gene=ctpE] [locus_tag=FCU26_0945] [protein=putative metal cation transporter atpase P-type ctpE] [protein_id=QCU60342.1] [location=1012537..1014930] [gbkey=CDS]		797			[gene=ctpE]
29.2902	29.2004	28.2289	29.4572	30.6159	29.5474			1	0.999	4	118	118	118	22	20	18	19	21	18	1101010000	884494000	636832000	1006410000	867597000	845003000	0.894781	0.108306	-0.966987	-1.91903	lcl|CP039850.1_prot_QCU60344.1_932	lcl|CP039850.1_prot_QCU60344.1_932 [locus_tag=FCU26_0947] [protein=hypothetical protein] [protein_id=QCU60344.1] [location=1015672..1016106] [gbkey=CDS]	lcl|CP039850.1_prot_QCU60344.1_932 [locus_tag=FCU26_0947] [protein=hypothetical protein] [protein_id=QCU60344.1] [location=1015672..1016106] [gbkey=CDS]		144			[locus_tag=FCU26_0947]
28.6622	27.6999	28.7919	27.6728	25.4575	26.594			1	0.999	4	23	23	23	5	5	9	3	0	1	267226000	216084000	234809000	270825000	0	0	1.17151	0.0584995	1.80989	2.49154	lcl|CP039850.1_prot_QCU60345.1_933	lcl|CP039850.1_prot_QCU60345.1_933 [locus_tag=FCU26_0948] [protein=hypothetical protein] [protein_id=QCU60345.1] [location=1016204..1016977] [gbkey=CDS]	lcl|CP039850.1_prot_QCU60345.1_933 [locus_tag=FCU26_0948] [protein=hypothetical protein] [protein_id=QCU60345.1] [location=1016204..1016977] [gbkey=CDS]		257			[locus_tag=FCU26_0948]
28.5534	28.2545	28.5452	28.8821	28.871	29.0058	+	Delta_76_WT	1	0.999	12	113	113	113	16	18	19	17	23	20	715454000	660264000	374584000	736554000	574905000	782476000	1.92	0.0189286	-0.468553	-4.36418	lcl|CP039850.1_prot_QCU60357.1_945	lcl|CP039850.1_prot_QCU60357.1_945 [locus_tag=FCU26_0961] [protein=hypothetical protein] [protein_id=QCU60357.1] [location=complement(1030319..1031383)] [gbkey=CDS]	lcl|CP039850.1_prot_QCU60357.1_945 [locus_tag=FCU26_0961] [protein=hypothetical protein] [protein_id=QCU60357.1] [location=complement(1030319..1031383)] [gbkey=CDS]		354			[locus_tag=FCU26_0961]
28.6784	28.8661	29.0951	29.0762	28.9445	29.2026			1	0.999	9	120	120	120	16	20	16	21	24	23	453012000	494820000	475583000	881562000	3008710000	2243710000	0.616883	0.230488	-0.194556	-1.37328	lcl|CP039850.1_prot_QCU60359.1_947	lcl|CP039850.1_prot_QCU60359.1_947 [locus_tag=FCU26_0963] [protein=divalent cation-transport integral membrane protein mntH] [protein_id=QCU60359.1] [location=complement(1032702..1033439)] [gbkey=CDS]	lcl|CP039850.1_prot_QCU60359.1_947 [locus_tag=FCU26_0963] [protein=divalent cation-transport integral membrane protein mntH] [protein_id=QCU60359.1] [location=complement(1032702..1033439)] [gbkey=CDS]		245			[locus_tag=FCU26_0963]
28.5603	28.4369	27.5333	29.4577	29.2791	29.4258	+	Delta_76_WT	1	0.999	13	116	116	116	9	11	6	26	36	28	852369000	619129000	225739000	1872990000	1237080000	1610750000	1.67623	0.0233748	-1.21072	-3.68695	lcl|CP039850.1_prot_QCU60360.1_948	lcl|CP039850.1_prot_QCU60360.1_948 [locus_tag=FCU26_0964] [protein=hypothetical protein] [protein_id=QCU60360.1] [location=complement(1033516..1034592)] [gbkey=CDS]	lcl|CP039850.1_prot_QCU60360.1_948 [locus_tag=FCU26_0964] [protein=hypothetical protein] [protein_id=QCU60360.1] [location=complement(1033516..1034592)] [gbkey=CDS]		358			[locus_tag=FCU26_0964]
29.3328	29.5023	29.2453	29.8371	30.2269	30.4749	+	Delta_76_WT	1	0.999	14	245	245	245	35	38	34	42	51	45	1319950000	1333960000	930289000	1382150000	3815200000	4598900000	1.82466	0.0188546	-0.819482	-4.0901	lcl|CP039850.1_prot_QCU60361.1_949	lcl|CP039850.1_prot_QCU60361.1_949 [locus_tag=FCU26_0965] [protein=Putative short-chain type dehydrogenase/reductase] [protein_id=QCU60361.1] [location=complement(1034646..1035437)] [gbkey=CDS]	lcl|CP039850.1_prot_QCU60361.1_949 [locus_tag=FCU26_0965] [protein=Putative short-chain type dehydrogenase/reductase] [protein_id=QCU60361.1] [location=complement(1034646..1035437)] [gbkey=CDS]		263			[locus_tag=FCU26_0965]
29.2492	29.0228	30.0501	29.9701	29.7211	29.2514			1	0.999	8	235	235	235	35	39	34	52	36	39	1452370000	1051510000	1808990000	2881840000	1304570000	1122470000	0.213487	0.666412	-0.206847	-0.549875	lcl|CP039850.1_prot_QCU60362.1_950	lcl|CP039850.1_prot_QCU60362.1_950 [gene=pstS3] [locus_tag=FCU26_0966] [protein=Periplasmic phosphate-binding lipoprotein pstS3] [protein_id=QCU60362.1] [location=1035709..1036821] [gbkey=CDS]	lcl|CP039850.1_prot_QCU60362.1_950 [gene=pstS3] [locus_tag=FCU26_0966] [protein=Periplasmic phosphate-binding lipoprotein pstS3] [protein_id=QCU60362.1] [location=1035709..1036821] [gbkey=CDS]		370			[gene=pstS3]
29.3156	29.3156	29.6433	30.0701	30.2041	30.1125	+	Delta_76_WT	1	0.999	14	216	216	216	30	36	21	36	47	46	1240000000	913918000	1046760000	1556580000	1021900000	1246440000	2.427	0.0133968	-0.704088	-6.06101	lcl|CP039850.1_prot_QCU60366.1_954	lcl|CP039850.1_prot_QCU60366.1_954 [gene=pknDa] [locus_tag=FCU26_0970] [protein=Transmembrane serine/threonine-protein kinase D pknDa] [protein_id=QCU60366.1] [location=complement(1039846..1040721)] [gbkey=CDS]	lcl|CP039850.1_prot_QCU60366.1_954 [gene=pknDa] [locus_tag=FCU26_0970] [protein=Transmembrane serine/threonine-protein kinase D pknDa] [protein_id=QCU60366.1] [location=complement(1039846..1040721)] [gbkey=CDS]		291			[gene=pknDa]
29.262	29.3705	29.7076	29.7906	30.5778	30.1574	+	Delta_76_WT	1	0.999	9	162	162	162	19	22	13	37	33	38	1322620000	1188290000	1465280000	1223310000	2160960000	1886380000	1.29341	0.0453446	-0.728549	-2.75931	lcl|CP039850.1_prot_QCU60367.1_955	lcl|CP039850.1_prot_QCU60367.1_955 [gene=pstS2] [locus_tag=FCU26_0971] [protein=Periplasmic phosphate-binding lipoprotein pstS2] [protein_id=QCU60367.1] [location=complement(1040743..1041855)] [gbkey=CDS]	lcl|CP039850.1_prot_QCU60367.1_955 [gene=pstS2] [locus_tag=FCU26_0971] [protein=Periplasmic phosphate-binding lipoprotein pstS2] [protein_id=QCU60367.1] [location=complement(1040743..1041855)] [gbkey=CDS]		370			[gene=pstS2]
29.8552	30.019	28.9813	31.2974	31.1887	30.6891	+	Delta_76_WT	1	0.999	8	169	169	169	19	27	11	33	38	41	2241450000	2101310000	1250470000	6497760000	4378590000	2278010000	1.74286	0.021698	-1.43991	-3.86452	lcl|CP039850.1_prot_QCU60370.1_958	lcl|CP039850.1_prot_QCU60370.1_958 [gene=pstS1] [locus_tag=FCU26_0974] [protein=Periplasmic phosphate-binding lipoprotein pstS1] [protein_id=QCU60370.1] [location=1042923..1044047] [gbkey=CDS]	lcl|CP039850.1_prot_QCU60370.1_958 [gene=pstS1] [locus_tag=FCU26_0974] [protein=Periplasmic phosphate-binding lipoprotein pstS1] [protein_id=QCU60370.1] [location=1042923..1044047] [gbkey=CDS]		374			[gene=pstS1]
25.9782	23.7773	25.9583	27.7717	30.791	30.1811	+	Delta_76_WT	1	0.999	2	51	51	51	7	7	8	11	9	9	65593300	71507400	105277000	278218000	1808230000	1436620000	1.67863	0.0233992	-4.34336	-3.69324	lcl|CP039850.1_prot_QCU60374.1_962	lcl|CP039850.1_prot_QCU60374.1_962 [locus_tag=FCU26_0978] [protein=putative ATP dependent DNA ligase] [protein_id=QCU60374.1] [location=1046944..1049223] [gbkey=CDS]	lcl|CP039850.1_prot_QCU60374.1_962 [locus_tag=FCU26_0978] [protein=putative ATP dependent DNA ligase] [protein_id=QCU60374.1] [location=1046944..1049223] [gbkey=CDS]		759			[locus_tag=FCU26_0978]
27.7831	28.0054	26.2544	28.5303	28.8533	28.7984			1	0.999	9	75	75	75	8	7	6	17	20	17	463354000	556209000	149707000	906466000	806696000	754253000	1.15988	0.0594403	-1.37969	-2.46655	lcl|CP039850.1_prot_QCU60376.1_964	lcl|CP039850.1_prot_QCU60376.1_964 [locus_tag=FCU26_0980] [protein=putative oxidoreductase] [protein_id=QCU60376.1] [location=complement(1051401..1052267)] [gbkey=CDS]	lcl|CP039850.1_prot_QCU60376.1_964 [locus_tag=FCU26_0980] [protein=putative oxidoreductase] [protein_id=QCU60376.1] [location=complement(1051401..1052267)] [gbkey=CDS]		288			[locus_tag=FCU26_0980]
28.3314	28.4579	24.9892	28.4145	28.0479	28.7095			1	0.999	5	31	31	31	6	7	2	5	8	3	603847000	643350000	0	536260000	391338000	522157000	0.418328	0.407455	-1.13113	-0.982097	lcl|CP039850.1_prot_QCU60381.1_969	lcl|CP039850.1_prot_QCU60381.1_969 [locus_tag=FCU26_0985] [protein=Putative short-chain type dehydrogenase/reductase] [protein_id=QCU60381.1] [location=1055055..1055816] [gbkey=CDS]	lcl|CP039850.1_prot_QCU60381.1_969 [locus_tag=FCU26_0985] [protein=Putative short-chain type dehydrogenase/reductase] [protein_id=QCU60381.1] [location=1055055..1055816] [gbkey=CDS]		253			[locus_tag=FCU26_0985]
28.5793	28.3538	27.946	28.2057	28.4932	28.7774			1	0.999	14	122	122	122	16	25	12	23	21	25	690903000	521585000	454738000	464258000	402234000	514889000	0.330294	0.509876	-0.199065	-0.802144	lcl|CP039850.1_prot_QCU60382.1_970	lcl|CP039850.1_prot_QCU60382.1_970 [gene=pgi] [locus_tag=FCU26_0986] [protein=putative glucose-6-phosphate isomerase pgi] [protein_id=QCU60382.1] [location=complement(1055832..1057493)] [gbkey=CDS]	lcl|CP039850.1_prot_QCU60382.1_970 [gene=pgi] [locus_tag=FCU26_0986] [protein=putative glucose-6-phosphate isomerase pgi] [protein_id=QCU60382.1] [location=complement(1055832..1057493)] [gbkey=CDS]		553			[gene=pgi]
25.0108	27.3044	27.086	26.3386	26.4577	27.7545			1	0.999	12	32	32	32	0	2	6	9	8	7	53905800	163078000	99599600	70482500	187367000	294078000	0.168135	0.733083	-0.383191	-0.445521	lcl|CP039850.1_prot_QCU60385.1_973	lcl|CP039850.1_prot_QCU60385.1_973 [gene=uvrD1] [locus_tag=FCU26_0989] [protein=putative ATP dependent dna helicase uvrD1] [protein_id=QCU60385.1] [location=1059068..1061383] [gbkey=CDS]	lcl|CP039850.1_prot_QCU60385.1_973 [gene=uvrD1] [locus_tag=FCU26_0989] [protein=putative ATP dependent dna helicase uvrD1] [protein_id=QCU60385.1] [location=1059068..1061383] [gbkey=CDS]		771			[gene=uvrD1]
30.1685	30.2743	29.6317	30.6841	30.9108	30.9218	+	Delta_76_WT	1	0.999	19	392	392	392	47	52	41	84	83	85	2324470000	1879310000	1817560000	2907990000	3890710000	1423430000	1.72378	0.0220723	-0.814062	-3.81313	lcl|CP039850.1_prot_QCU60387.1_975	lcl|CP039850.1_prot_QCU60387.1_975 [gene=sucC] [locus_tag=FCU26_0991] [protein=putative succinyl-CoA synthetase (beta chain) sucC] [protein_id=QCU60387.1] [location=1062772..1063935] [gbkey=CDS]	lcl|CP039850.1_prot_QCU60387.1_975 [gene=sucC] [locus_tag=FCU26_0991] [protein=putative succinyl-CoA synthetase (beta chain) sucC] [protein_id=QCU60387.1] [location=1062772..1063935] [gbkey=CDS]		387			[gene=sucC]
31.3766	31.2044	30.5708	31.2462	31.1811	31.9788			1	0.999	11	316	316	316	35	40	36	75	72	58	4138620000	4511330000	2222710000	8809450000	5716780000	10894800000	0.518347	0.303774	-0.418137	-1.18066	lcl|CP039850.1_prot_QCU60388.1_976	lcl|CP039850.1_prot_QCU60388.1_976 [gene=sucD] [locus_tag=FCU26_0992] [protein=putative succinyl-CoA synthetase (alpha chain) sucD] [protein_id=QCU60388.1] [location=1063948..1064859] [gbkey=CDS]	lcl|CP039850.1_prot_QCU60388.1_976 [gene=sucD] [locus_tag=FCU26_0992] [protein=putative succinyl-CoA synthetase (alpha chain) sucD] [protein_id=QCU60388.1] [location=1063948..1064859] [gbkey=CDS]		303			[gene=sucD]
26.3397	26.2087	24.8825	27.316	29.3397	28.8862	+	Delta_76_WT	1	0.999	3	16	16	16	3	4	0	5	1	3	229685000	136933000	0	301081000	412495000	473233000	1.60872	0.0251584	-2.70367	-3.51236	lcl|CP039850.1_prot_QCU60389.1_977	lcl|CP039850.1_prot_QCU60389.1_977 [locus_tag=FCU26_0993] [protein=putative oxidoreductase] [protein_id=QCU60389.1] [location=complement(1064922..1065770)] [gbkey=CDS]	lcl|CP039850.1_prot_QCU60389.1_977 [locus_tag=FCU26_0993] [protein=putative oxidoreductase] [protein_id=QCU60389.1] [location=complement(1064922..1065770)] [gbkey=CDS]		282			[locus_tag=FCU26_0993]
26.6624	27.2488	24.9254	27.444	27.4114	27.1291			1	0.999	4	29	29	29	4	4	1	6	4	10	174262000	261808000	36400900	461199000	309946000	411644000	0.676281	0.19538	-1.04929	-1.48898	lcl|CP039850.1_prot_QCU60392.1_980	lcl|CP039850.1_prot_QCU60392.1_980 [gene=purN] [locus_tag=FCU26_0996] [protein=putative 5'-phosphoribosylglycinamide formyltransferase purN] [protein_id=QCU60392.1] [location=1068369..1069016] [gbkey=CDS]	lcl|CP039850.1_prot_QCU60392.1_980 [gene=purN] [locus_tag=FCU26_0996] [protein=putative 5'-phosphoribosylglycinamide formyltransferase purN] [protein_id=QCU60392.1] [location=1068369..1069016] [gbkey=CDS]		215			[gene=purN]
28.6978	28.461	27.8594	29.3836	29.1142	29.3173	+	Delta_76_WT	1	0.999	11	109	109	109	17	18	7	20	25	22	714519000	539837000	327686000	1072670000	879924000	960283000	1.62479	0.0249322	-0.932295	-3.55344	lcl|CP039850.1_prot_QCU60393.1_981	lcl|CP039850.1_prot_QCU60393.1_981 [gene=purH] [locus_tag=FCU26_0997] [protein=putative bifunctional purine biosynthesis protein purH] [protein_id=QCU60393.1] [location=1069013..1070584] [gbkey=CDS]	lcl|CP039850.1_prot_QCU60393.1_981 [gene=purH] [locus_tag=FCU26_0997] [protein=putative bifunctional purine biosynthesis protein purH] [protein_id=QCU60393.1] [location=1069013..1070584] [gbkey=CDS]		523			[gene=purH]
28.2963	28.3053	27.8736	29.3302	29.3033	29.0433	+	Delta_76_WT	1	0.999	13	145	145	145	24	26	7	26	33	29	552389000	593137000	386556000	1607350000	869853000	1016220000	2.48989	0.0120473	-1.06719	-6.30406	lcl|CP039850.1_prot_QCU60394.1_982	lcl|CP039850.1_prot_QCU60394.1_982 [locus_tag=FCU26_0998] [protein=putative magnesium chelatase] [protein_id=QCU60394.1] [location=1070691..1072070] [gbkey=CDS]	lcl|CP039850.1_prot_QCU60394.1_982 [locus_tag=FCU26_0998] [protein=putative magnesium chelatase] [protein_id=QCU60394.1] [location=1070691..1072070] [gbkey=CDS]		459			[locus_tag=FCU26_0998]
25.974	26.6434	26.1613	26.0334	26.4683	25.9926			1	0.999	4	14	14	14	3	4	7	0	0	0	103591000	186586000	116002000	36834700	0	0	0.139869	0.778287	0.0948175	0.377969	lcl|CP039850.1_prot_QCU60403.1_991	lcl|CP039850.1_prot_QCU60403.1_991 [locus_tag=FCU26_1007] [protein=hypothetical protein] [protein_id=QCU60403.1] [location=complement(1078041..1078643)] [gbkey=CDS]	lcl|CP039850.1_prot_QCU60403.1_991 [locus_tag=FCU26_1007] [protein=hypothetical protein] [protein_id=QCU60403.1] [location=complement(1078041..1078643)] [gbkey=CDS]		200			[locus_tag=FCU26_1007]
27.4627	27.5162	27.188	27.3432	27.06	26.4776			1	0.999	5	32	32	32	7	6	7	3	5	4	417107000	481506000	231368000	250940000	289700000	138303000	0.714148	0.178284	0.428709	1.56282	lcl|CP039850.1_prot_QCU60404.1_992	lcl|CP039850.1_prot_QCU60404.1_992 [locus_tag=FCU26_1008] [protein=hypothetical protein] [protein_id=QCU60404.1] [location=1078782..1079141] [gbkey=CDS]	lcl|CP039850.1_prot_QCU60404.1_992 [locus_tag=FCU26_1008] [protein=hypothetical protein] [protein_id=QCU60404.1] [location=1078782..1079141] [gbkey=CDS]		119			[locus_tag=FCU26_1008]
28.5552	28.344	24.4561	27.5395	28.1751	28.2894			1	0.999	3	27	27	27	8	5	5	3	2	4	696285000	575439000	254293000	349108000	526533000	534505000	0.259952	0.603491	-0.88289	-0.652631	lcl|CP039850.1_prot_QCU60405.1_993	lcl|CP039850.1_prot_QCU60405.1_993 [locus_tag=FCU26_1009] [protein=hypothetical protein] [protein_id=QCU60405.1] [location=1079198..1079494] [gbkey=CDS]	lcl|CP039850.1_prot_QCU60405.1_993 [locus_tag=FCU26_1009] [protein=hypothetical protein] [protein_id=QCU60405.1] [location=1079198..1079494] [gbkey=CDS]		98			[locus_tag=FCU26_1009]
27.6816	27.826	28.1279	28.0262	27.617	27.801			1	0.999	14	103	103	103	16	20	17	11	18	21	224073000	247680000	199158000	276446000	191155000	199749000	0.132688	0.787693	0.0637614	0.360453	lcl|CP039850.1_prot_QCU60406.1_994	lcl|CP039850.1_prot_QCU60406.1_994 [gene=ctpV] [locus_tag=FCU26_1010] [protein=putative metal cation transporter P-type atpase ctpV] [protein_id=QCU60406.1] [location=1079550..1081862] [gbkey=CDS]	lcl|CP039850.1_prot_QCU60406.1_994 [gene=ctpV] [locus_tag=FCU26_1010] [protein=putative metal cation transporter P-type atpase ctpV] [protein_id=QCU60406.1] [location=1079550..1081862] [gbkey=CDS]		770			[gene=ctpV]
24.4787	24.7616	25.2735	25.6723	25.0006	25.5745			1	0.999	3	10	10	10	1	1	1	1	2	4	24103100	56327500	40563900	51867500	28855800	58126600	0.858083	0.119435	-0.577826	-1.84589	lcl|CP039850.1_prot_QCU60412.1_1000	lcl|CP039850.1_prot_QCU60412.1_1000 [gene=fadE13] [locus_tag=FCU26_1016] [protein=putative acyl-coa dehydrogenase fadE13] [protein_id=QCU60412.1] [location=complement(1088155..1089303)] [gbkey=CDS]	lcl|CP039850.1_prot_QCU60412.1_1000 [gene=fadE13] [locus_tag=FCU26_1016] [protein=putative acyl-coa dehydrogenase fadE13] [protein_id=QCU60412.1] [location=complement(1088155..1089303)] [gbkey=CDS]		382			[gene=fadE13]
31.5745	32.1553	28.7779	30.4613	31.6627	30.5567			1	0.999	2	93	93	93	16	17	15	15	13	17	3957360000	6941070000	559607000	1984460000	4757770000	2839980000	0.0172243	0.968985	-0.0576636	-0.0518747	lcl|CP039850.1_prot_QCU60417.1_1005	lcl|CP039850.1_prot_QCU60417.1_1005 [gene=rpmF] [locus_tag=FCU26_1021] [protein=putative 50S ribosomal protein L32 rpmF] [protein_id=QCU60417.1] [location=1095706..1095879] [gbkey=CDS]	lcl|CP039850.1_prot_QCU60417.1_1005 [gene=rpmF] [locus_tag=FCU26_1021] [protein=putative 50S ribosomal protein L32 rpmF] [protein_id=QCU60417.1] [location=1095706..1095879] [gbkey=CDS]		57			[gene=rpmF]
28.3499	28.9256	28.2668	28.9281	28.9883	28.8813			1	0.999	7	104	104	104	12	21	17	16	19	19	911823000	1179040000	568599000	930116000	924385000	1005500000	0.934249	0.100629	-0.418514	-1.99827	lcl|CP039850.1_prot_QCU60419.1_1007	lcl|CP039850.1_prot_QCU60419.1_1007 [gene=mprA] [locus_tag=FCU26_1023] [protein=Mycobacterial persistence regulator mrpA] [protein_id=QCU60419.1] [location=1097636..1098328] [gbkey=CDS]	lcl|CP039850.1_prot_QCU60419.1_1007 [gene=mprA] [locus_tag=FCU26_1023] [protein=Mycobacterial persistence regulator mrpA] [protein_id=QCU60419.1] [location=1097636..1098328] [gbkey=CDS]		230			[gene=mprA]
26.8931	23.4971	24.8297	27.2164	28.394	27.3917			1	0.999	5	23	23	23	3	2	2	5	5	6	180211000	4888740	45464300	223658000	156478000	275890000	1.15761	0.0596262	-2.59404	-2.46169	lcl|CP039850.1_prot_QCU60420.1_1008	lcl|CP039850.1_prot_QCU60420.1_1008 [gene=mprB] [locus_tag=FCU26_1024] [protein=putative two component sensor kinase mprB] [protein_id=QCU60420.1] [location=1098328..1099842] [gbkey=CDS]	lcl|CP039850.1_prot_QCU60420.1_1008 [gene=mprB] [locus_tag=FCU26_1024] [protein=putative two component sensor kinase mprB] [protein_id=QCU60420.1] [location=1098328..1099842] [gbkey=CDS]		504			[gene=mprB]
27.9584	28.1392	26.9587	28.0643	28.262	28.4857			1	0.999	13	83	83	83	12	15	9	14	18	15	646533000	870309000	229756000	588558000	629634000	707970000	0.688709	0.189728	-0.585247	-1.5132	lcl|CP039850.1_prot_QCU60421.1_1009	lcl|CP039850.1_prot_QCU60421.1_1009 [locus_tag=FCU26_1025] [protein=putative serine protease] [protein_id=QCU60421.1] [location=1099886..1101280] [gbkey=CDS]	lcl|CP039850.1_prot_QCU60421.1_1009 [locus_tag=FCU26_1025] [protein=putative serine protease] [protein_id=QCU60421.1] [location=1099886..1101280] [gbkey=CDS]		464			[locus_tag=FCU26_1025]
29.4419	28.9456	28.577	28.8597	29.6093	29.7833			1	0.999	6	114	114	114	18	21	13	14	23	25	1789100000	1040220000	673158000	935101000	1619330000	1712610000	0.49513	0.323569	-0.429275	-1.13495	lcl|CP039850.1_prot_QCU60422.1_1010	lcl|CP039850.1_prot_QCU60422.1_1010 [gene=moaB2] [locus_tag=FCU26_1026] [protein=putative pterin-4-alpha-carbinolamine dehydratase moaB2] [protein_id=QCU60422.1] [location=1101280..1101825] [gbkey=CDS]	lcl|CP039850.1_prot_QCU60422.1_1010 [gene=moaB2] [locus_tag=FCU26_1026] [protein=putative pterin-4-alpha-carbinolamine dehydratase moaB2] [protein_id=QCU60422.1] [location=1101280..1101825] [gbkey=CDS]		181			[gene=moaB2]
27.7336	28.2453	25.9322	27.9872	27.3411	28.2302			1	0.999	6	46	46	46	5	9	3	9	10	10	397951000	577805000	0	425000000	309931000	531500000	0.297039	0.555453	-0.549147	-0.732239	lcl|CP039850.1_prot_QCU60423.1_1011	lcl|CP039850.1_prot_QCU60423.1_1011 [gene=mscL] [locus_tag=FCU26_1027] [protein=putative large-conductance ion mechanosensitive channel mscL] [protein_id=QCU60423.1] [location=complement(1101845..1102300)] [gbkey=CDS]	lcl|CP039850.1_prot_QCU60423.1_1011 [gene=mscL] [locus_tag=FCU26_1027] [protein=putative large-conductance ion mechanosensitive channel mscL] [protein_id=QCU60423.1] [location=complement(1101845..1102300)] [gbkey=CDS]		151			[gene=mscL]
28.0136	28.2685	27.4735	27.1949	27.5236	27.079			1	0.999	7	33	33	33	11	8	5	3	4	2	642606000	631599000	136123000	207934000	350291000	132425000	1.1388	0.0624329	0.652686	2.42152	lcl|CP039850.1_prot_QCU60424.1_1012	lcl|CP039850.1_prot_QCU60424.1_1012 [locus_tag=FCU26_1028] [protein=ABC transporter] [protein_id=QCU60424.1] [location=1102623..1103369] [gbkey=CDS]	lcl|CP039850.1_prot_QCU60424.1_1012 [locus_tag=FCU26_1028] [protein=ABC transporter] [protein_id=QCU60424.1] [location=1102623..1103369] [gbkey=CDS]		248			[locus_tag=FCU26_1028]
25.21	26.2129	26.0539	26.9999	29.478	29.2577	+	Delta_76_WT	1	0.999	6	26	26	26	3	6	2	6	3	6	43324200	117813000	59770100	251917000	1161500000	612899000	1.4975	0.0311917	-2.75296	-3.23563	lcl|CP039850.1_prot_QCU60427.1_1015	lcl|CP039850.1_prot_QCU60427.1_1015 [gene=grcC2] [locus_tag=FCU26_1031] [protein=putative polyprenyl-diphosphate synthase grcC2] [protein_id=QCU60427.1] [location=complement(1107225..1108202)] [gbkey=CDS]	lcl|CP039850.1_prot_QCU60427.1_1015 [gene=grcC2] [locus_tag=FCU26_1031] [protein=putative polyprenyl-diphosphate synthase grcC2] [protein_id=QCU60427.1] [location=complement(1107225..1108202)] [gbkey=CDS]		325			[gene=grcC2]
28.3754	28.1172	24.6494	27.5705	28.0049	27.7033			1	0.999	2	31	31	31	8	6	2	5	5	5	387606000	320743000	39365900	301305000	332511000	377926000	0.231222	0.639388	-0.71224	-0.589539	lcl|CP039850.1_prot_QCU60429.1_1017	lcl|CP039850.1_prot_QCU60429.1_1017 [locus_tag=FCU26_1033] [protein=Conserved hypothetical serine rich protein] [protein_id=QCU60429.1] [location=complement(1108992..1109324)] [gbkey=CDS]	lcl|CP039850.1_prot_QCU60429.1_1017 [locus_tag=FCU26_1033] [protein=Conserved hypothetical serine rich protein] [protein_id=QCU60429.1] [location=complement(1108992..1109324)] [gbkey=CDS]		110			[locus_tag=FCU26_1033]
27.6577	27.7472	27.4431	28.1849	27.9959	28.5654	+	Delta_76_WT	1	0.999	4	30	30	30	4	5	4	5	5	7	318291000	293039000	283588000	470072000	471713000	725965000	1.53447	0.0278165	-0.632702	-3.32617	lcl|CP039850.1_prot_QCU60431.1_1019	lcl|CP039850.1_prot_QCU60431.1_1019 [gene=galU] [locus_tag=FCU26_1035] [protein=putative UTP--glucose-1-phosphate uridylyltransferase galU] [protein_id=QCU60431.1] [location=1110092..1111012] [gbkey=CDS]	lcl|CP039850.1_prot_QCU60431.1_1019 [gene=galU] [locus_tag=FCU26_1035] [protein=putative UTP--glucose-1-phosphate uridylyltransferase galU] [protein_id=QCU60431.1] [location=1110092..1111012] [gbkey=CDS]		306			[gene=galU]
27.9885	27.8563	28.1514	28.5542	28.1734	28.4669	+	Delta_76_WT	1	0.999	15	110	110	110	14	15	7	29	22	23	362035000	362009000	400141000	433197000	328121000	367659000	1.30541	0.0428712	-0.399405	-2.78631	lcl|CP039850.1_prot_QCU60432.1_1020	lcl|CP039850.1_prot_QCU60432.1_1020 [gene=moeA1] [locus_tag=FCU26_1036] [protein=putative molybdopterin biosynthesis protein moeA1] [protein_id=QCU60432.1] [location=1111089..1112369] [gbkey=CDS]	lcl|CP039850.1_prot_QCU60432.1_1020 [gene=moeA1] [locus_tag=FCU26_1036] [protein=putative molybdopterin biosynthesis protein moeA1] [protein_id=QCU60432.1] [location=1111089..1112369] [gbkey=CDS]		426			[gene=moeA1]
24.2847	24.301	24.8273	26.3414	25.6577	26.0716	+	Delta_76_WT	1	0.999	2	14	14	14	2	2	1	3	3	3	92075300	134218000	85622300	143137000	98324900	118619000	2.36122	0.0144928	-1.55259	-5.81521	lcl|CP039850.1_prot_QCU60433.1_1021	lcl|CP039850.1_prot_QCU60433.1_1021 [gene=rimJ] [locus_tag=FCU26_1037] [protein=putative ribosomal-protein-alanine acetyltransferase rimJ] [protein_id=QCU60433.1] [location=1112432..1113043] [gbkey=CDS]	lcl|CP039850.1_prot_QCU60433.1_1021 [gene=rimJ] [locus_tag=FCU26_1037] [protein=putative ribosomal-protein-alanine acetyltransferase rimJ] [protein_id=QCU60433.1] [location=1112432..1113043] [gbkey=CDS]		203			[gene=rimJ]
29.9042	30.2967	29.8843	25.8925	26.014	26.7459	+	Delta_76_WT	1	0.999	2	21	21	21	5	6	8	0	0	2	1109830000	2067700000	1136800000	0	148241000	201153000	3.66407	0.00563636	3.81095	12.7693	lcl|CP039850.1_prot_QCU60436.1_1024	lcl|CP039850.1_prot_QCU60436.1_1024 [locus_tag=FCU26_1041] [protein=Hypothetical protein] [protein_id=QCU60436.1] [location=1114681..1114932] [gbkey=CDS]	lcl|CP039850.1_prot_QCU60436.1_1024 [locus_tag=FCU26_1041] [protein=Hypothetical protein] [protein_id=QCU60436.1] [location=1114681..1114932] [gbkey=CDS]		83			[locus_tag=FCU26_1041]
24.4326	25.2579	24.3715	25.3894	27.9995	28.631			1	0.999	9	31	31	31	4	10	3	2	5	7	73848200	92934100	11256200	29929300	164840000	266950000	1.20734	0.0542768	-2.65268	-2.5691	lcl|CP039850.1_prot_QCU60438.1_1026	lcl|CP039850.1_prot_QCU60438.1_1026 [locus_tag=FCU26_1043] [protein=hypothetical protein] [protein_id=QCU60438.1] [location=1115568..1116569] [gbkey=CDS]	lcl|CP039850.1_prot_QCU60438.1_1026 [locus_tag=FCU26_1043] [protein=hypothetical protein] [protein_id=QCU60438.1] [location=1115568..1116569] [gbkey=CDS]		333			[locus_tag=FCU26_1043]
27.1818	26.7858	28.521	27.1754	29.8559	29.0109			1	0.999	11	63	63	63	11	14	6	11	11	10	148913000	169754000	0	231581000	1192260000	917458000	0.552396	0.276802	-1.18451	-1.24742	lcl|CP039850.1_prot_QCU60441.1_1029	lcl|CP039850.1_prot_QCU60441.1_1029 [gene=arcA] [locus_tag=FCU26_1046] [protein=putative arginine deiminase arcA] [protein_id=QCU60441.1] [location=1118005..1119213] [gbkey=CDS]	lcl|CP039850.1_prot_QCU60441.1_1029 [gene=arcA] [locus_tag=FCU26_1046] [protein=putative arginine deiminase arcA] [protein_id=QCU60441.1] [location=1118005..1119213] [gbkey=CDS]		402			[gene=arcA]
28.3486	28.0743	24.2214	28.1498	28.2889	28.364			1	0.999	3	23	23	23	1	4	2	6	7	3	306406000	485374000	83057800	987505000	651428000	300573000	0.446841	0.373831	-1.38613	-1.03919	lcl|CP039850.1_prot_QCU60443.1_1031	lcl|CP039850.1_prot_QCU60443.1_1031 [locus_tag=FCU26_1048] [protein=hypothetical protein] [protein_id=QCU60443.1] [location=1120842..1121699] [gbkey=CDS]	lcl|CP039850.1_prot_QCU60443.1_1031 [locus_tag=FCU26_1048] [protein=hypothetical protein] [protein_id=QCU60443.1] [location=1120842..1121699] [gbkey=CDS]		285			[locus_tag=FCU26_1048]
27.6292	27.739	28.1103	28.6355	28.501	28.4433	+	Delta_76_WT	1	0.999	13	117	117	117	11	16	7	28	25	30	499547000	400433000	16422700	786063000	727603000	1081310000	1.95964	0.0175787	-0.700424	-4.48189	lcl|CP039850.1_prot_QCU60446.1_1034	lcl|CP039850.1_prot_QCU60446.1_1034 [locus_tag=FCU26_1051] [protein=Hypothetical protein] [protein_id=QCU60446.1] [location=1124534..1126237] [gbkey=CDS]	lcl|CP039850.1_prot_QCU60446.1_1034 [locus_tag=FCU26_1051] [protein=Hypothetical protein] [protein_id=QCU60446.1] [location=1124534..1126237] [gbkey=CDS]		567			[locus_tag=FCU26_1051]
27.8962	28.0551	28.3601	28.0753	28.2472	28.1555			1	0.999	14	84	84	84	19	13	9	20	12	11	442632000	271058000	239379000	303908000	686593000	732134000	0.142065	0.773798	-0.0555331	-0.383297	lcl|CP039850.1_prot_QCU60447.1_1035	lcl|CP039850.1_prot_QCU60447.1_1035 [gene=metS] [locus_tag=FCU26_1052] [protein=putative methionyl-trna synthetase metS] [protein_id=QCU60447.1] [location=complement(1126264..1127823)] [gbkey=CDS]	lcl|CP039850.1_prot_QCU60447.1_1035 [gene=metS] [locus_tag=FCU26_1052] [protein=putative methionyl-trna synthetase metS] [protein_id=QCU60447.1] [location=complement(1126264..1127823)] [gbkey=CDS]		519			[gene=metS]
24.4419	24.4552	24.8507	25.984	27.1772	29.2864	+	Delta_76_WT	1	0.999	4	14	14	14	1	1	2	1	5	4	100382000	90750000	59886200	125757000	132711000	134945000	1.38787	0.0372021	-2.89996	-2.97507	lcl|CP039850.1_prot_QCU60448.1_1036	lcl|CP039850.1_prot_QCU60448.1_1036 [gene=tatD] [locus_tag=FCU26_1053] [protein=putative deoxyribonuclease TatD (YjjV protein)] [protein_id=QCU60448.1] [location=1127909..1128703] [gbkey=CDS]	lcl|CP039850.1_prot_QCU60448.1_1036 [gene=tatD] [locus_tag=FCU26_1053] [protein=putative deoxyribonuclease TatD (YjjV protein)] [protein_id=QCU60448.1] [location=1127909..1128703] [gbkey=CDS]		264			[gene=tatD]
26.7059	28.5636	26.2176	30.2638	31.7348	32.039	+	Delta_76_WT	1	0.999	12	131	131	131	8	18	6	32	41	26	36670100	93464200	5389400	481591000	5702740000	3149810000	2.01337	0.0169364	-4.18352	-4.64511	lcl|CP039850.1_prot_QCU60450.1_1038	lcl|CP039850.1_prot_QCU60450.1_1038 [gene=ksgA] [locus_tag=FCU26_1055] [protein=putative dimethyladenosine transferase ksgA] [protein_id=QCU60450.1] [location=1129972..1130925] [gbkey=CDS]	lcl|CP039850.1_prot_QCU60450.1_1038 [gene=ksgA] [locus_tag=FCU26_1055] [protein=putative dimethyladenosine transferase ksgA] [protein_id=QCU60450.1] [location=1129972..1130925] [gbkey=CDS]		317			[gene=ksgA]
27.4852	27.7643	27.4989	27.803	28.0797	28.089	+	Delta_76_WT	1	0.999	13	69	69	69	10	9	5	16	14	15	171273000	219289000	165539000	218042000	383503000	309850000	1.4505	0.0332152	-0.407799	-3.12252	lcl|CP039850.1_prot_QCU60453.1_1041	lcl|CP039850.1_prot_QCU60453.1_1041 [gene=pks16] [locus_tag=FCU26_1058] [protein=Putative polyketide synthase pks16] [protein_id=QCU60453.1] [location=1132446..1134080] [gbkey=CDS]	lcl|CP039850.1_prot_QCU60453.1_1041 [gene=pks16] [locus_tag=FCU26_1058] [protein=Putative polyketide synthase pks16] [protein_id=QCU60453.1] [location=1132446..1134080] [gbkey=CDS]		544			[gene=pks16]
30.5902	30.1331	29.6689	30.8533	31.2844	30.6735			1	0.999	4	89	89	89	16	11	11	15	18	18	2679110000	2351460000	1223940000	3387150000	5371480000	4119250000	1.17793	0.0579518	-0.806346	-2.50536	lcl|CP039850.1_prot_QCU60455.1_1043	lcl|CP039850.1_prot_QCU60455.1_1043 [gene=rplY] [locus_tag=FCU26_1060] [protein=putative 50S Ribosomal protein L25 rplY] [protein_id=QCU60455.1] [location=complement(1134742..1135389)] [gbkey=CDS]	lcl|CP039850.1_prot_QCU60455.1_1043 [gene=rplY] [locus_tag=FCU26_1060] [protein=putative 50S Ribosomal protein L25 rplY] [protein_id=QCU60455.1] [location=complement(1134742..1135389)] [gbkey=CDS]		215			[gene=rplY]
30.2897	30.0152	30.0036	29.554	29.3421	29.316	+	Delta_76_WT	1	0.999	14	192	192	192	30	37	39	26	37	23	1585630000	1665340000	1516730000	915314000	2159560000	1724540000	2.3623	0.0145631	0.698769	5.81916	lcl|CP039850.1_prot_QCU60457.1_1045	lcl|CP039850.1_prot_QCU60457.1_1045 [gene=prsA] [locus_tag=FCU26_1062] [protein=putative ribose-phosphate pyrophosphokinase prsA] [protein_id=QCU60457.1] [location=complement(1136317..1137297)] [gbkey=CDS]	lcl|CP039850.1_prot_QCU60457.1_1045 [gene=prsA] [locus_tag=FCU26_1062] [protein=putative ribose-phosphate pyrophosphokinase prsA] [protein_id=QCU60457.1] [location=complement(1136317..1137297)] [gbkey=CDS]		326			[gene=prsA]
27.4292	27.6412	25.619	27.5639	27.597	27.6284			1	0.999	7	36	36	36	6	8	2	7	8	5	391284000	517735000	172170000	453832000	430333000	471445000	0.472582	0.347338	-0.699946	-1.09036	lcl|CP039850.1_prot_QCU60458.1_1046	lcl|CP039850.1_prot_QCU60458.1_1046 [gene=glmU] [locus_tag=FCU26_1063] [protein=putative UDP-N-acetylglucosamine pyrophosphorylase glmU] [protein_id=QCU60458.1] [location=complement(1137389..1138876)] [gbkey=CDS]	lcl|CP039850.1_prot_QCU60458.1_1046 [gene=glmU] [locus_tag=FCU26_1063] [protein=putative UDP-N-acetylglucosamine pyrophosphorylase glmU] [protein_id=QCU60458.1] [location=complement(1137389..1138876)] [gbkey=CDS]		495			[gene=glmU]
26.2813	25.5907	26.8344	27.4337	28.2524	27.9664	+	Delta_76_WT	1	0.999	14	50	50	50	6	3	3	12	8	18	181170000	120943000	53541700	296428000	334107000	469234000	1.72366	0.0220281	-1.6487	-3.81281	lcl|CP039850.1_prot_QCU60460.1_1048	lcl|CP039850.1_prot_QCU60460.1_1048 [gene=mfd] [locus_tag=FCU26_1066] [protein=putative transcription-repair coupling factor mfd] [protein_id=QCU60460.1] [location=1139783..1143487] [gbkey=CDS]	lcl|CP039850.1_prot_QCU60460.1_1048 [gene=mfd] [locus_tag=FCU26_1066] [protein=putative transcription-repair coupling factor mfd] [protein_id=QCU60460.1] [location=1139783..1143487] [gbkey=CDS]		1234			[gene=mfd]
27.4211	27.4889	26.2849	28.3066	28.6297	28.6438	+	Delta_76_WT	1	0.999	11	71	71	71	5	10	3	20	17	16	323946000	386308000	147477000	569045000	640238000	618244000	1.64377	0.0240358	-1.46173	-3.60234	lcl|CP039850.1_prot_QCU60461.1_1049	lcl|CP039850.1_prot_QCU60461.1_1049 [locus_tag=FCU26_1067] [protein=hypothetical protein] [protein_id=QCU60461.1] [location=1143487..1144464] [gbkey=CDS]	lcl|CP039850.1_prot_QCU60461.1_1049 [locus_tag=FCU26_1067] [protein=hypothetical protein] [protein_id=QCU60461.1] [location=1143487..1144464] [gbkey=CDS]		325			[locus_tag=FCU26_1067]
30.3275	30.6874	30.3756	30.9129	30.8847	31.3578	+	Delta_76_WT	1	0.999	20	274	274	274	41	39	34	54	49	57	1868200000	1511040000	882324000	1785820000	2133420000	4835140000	1.43779	0.0334635	-0.588343	-3.0923	lcl|CP039850.1_prot_QCU60463.1_1051	lcl|CP039850.1_prot_QCU60463.1_1051 [gene=eno] [locus_tag=FCU26_1069] [protein=putative enolase eno] [protein_id=QCU60463.1] [location=1145380..1146669] [gbkey=CDS]	lcl|CP039850.1_prot_QCU60463.1_1051 [gene=eno] [locus_tag=FCU26_1069] [protein=putative enolase eno] [protein_id=QCU60463.1] [location=1145380..1146669] [gbkey=CDS]		429			[gene=eno]
24.8333	25.6221	25.3277	25.4396	31.1673	30.9572			1	0.999	4	17	17	17	1	2	0	3	5	6	6457180	33989000	0	54863300	2890930000	3166150000	0.973912	0.0911911	-3.92699	-2.0786	lcl|CP039850.1_prot_QCU60465.1_1053	lcl|CP039850.1_prot_QCU60465.1_1053 [locus_tag=FCU26_1071] [protein=hypothetical protein] [protein_id=QCU60465.1] [location=1147377..1147844] [gbkey=CDS]	lcl|CP039850.1_prot_QCU60465.1_1053 [locus_tag=FCU26_1071] [protein=hypothetical protein] [protein_id=QCU60465.1] [location=1147377..1147844] [gbkey=CDS]		155			[locus_tag=FCU26_1071]
26.9309	27.1621	27.7189	27.2313	26.9655	27.6296			1	0.999	5	33	33	33	4	3	5	7	8	6	140550000	365322000	256756000	383894000	369801000	515615000	0.00521578	0.990171	-0.00482623	-0.0159181	lcl|CP039850.1_prot_QCU60466.1_1054	lcl|CP039850.1_prot_QCU60466.1_1054 [locus_tag=FCU26_1072] [protein=hypothetical protein] [protein_id=QCU60466.1] [location=1147835..1148794] [gbkey=CDS]	lcl|CP039850.1_prot_QCU60466.1_1054 [locus_tag=FCU26_1072] [protein=hypothetical protein] [protein_id=QCU60466.1] [location=1147835..1148794] [gbkey=CDS]		319			[locus_tag=FCU26_1072]
20.7593	24.2208	25.7564	24.4739	26.9037	27.1833			1	0.999	5	16	16	17	0	0	0	4	7	6	1981430	0	0	84510600	261056000	143655000	0.694878	0.187067	-2.60812	-1.52523	lcl|CP039850.1_prot_QCU60468.1_1056	lcl|CP039850.1_prot_QCU60468.1_1056 [gene=kdpD] [locus_tag=FCU26_1074] [protein=putative sensor protein kdpD] [protein_id=QCU60468.1] [location=complement(1149920..1152502)] [gbkey=CDS]	lcl|CP039850.1_prot_QCU60468.1_1056 [gene=kdpD] [locus_tag=FCU26_1074] [protein=putative sensor protein kdpD] [protein_id=QCU60468.1] [location=complement(1149920..1152502)] [gbkey=CDS]		860			[gene=kdpD]
23.5858	26.0845	25.8864	27.1227	27.5816	27.6488	+	Delta_76_WT	1	0.999	3	11	11	11	1	2	0	3	3	2	40431700	103378000	0	216948000	307464000	303908000	1.29678	0.0448759	-2.2655	-2.76688	lcl|CP039850.1_prot_QCU60472.1_1060	lcl|CP039850.1_prot_QCU60472.1_1060 [gene=kdpC] [locus_tag=FCU26_1078] [protein=putative Potassium-transporting ATPase C chain kdpC] [protein_id=QCU60472.1] [location=1156669..1157238] [gbkey=CDS]	lcl|CP039850.1_prot_QCU60472.1_1060 [gene=kdpC] [locus_tag=FCU26_1078] [protein=putative Potassium-transporting ATPase C chain kdpC] [protein_id=QCU60472.1] [location=1156669..1157238] [gbkey=CDS]		189			[gene=kdpC]
25.9174	27.0306	25.358	25.0984	28.3144	26.783			1	0.999	5	27	27	27	9	8	3	2	2	3	99090600	204488000	81478800	14730200	127832000	166676000	0.235708	0.635542	-0.629943	-0.599481	lcl|CP039850.1_prot_QCU60474.1_1062	lcl|CP039850.1_prot_QCU60474.1_1062 [gene=trcR] [locus_tag=FCU26_1080] [protein=Two component transcriptional regulator trcR] [protein_id=QCU60474.1] [location=complement(1158779..1159552)] [gbkey=CDS]	lcl|CP039850.1_prot_QCU60474.1_1062 [gene=trcR] [locus_tag=FCU26_1080] [protein=Two component transcriptional regulator trcR] [protein_id=QCU60474.1] [location=complement(1158779..1159552)] [gbkey=CDS]		257			[gene=trcR]
28.653	28.7656	27.4191	27.0188	27.6613	27.7167			1	0.999	6	92	0	92	22	26	19	7	7	11	801169000	885108000	240102000	172938000	381073000	380954000	0.771078	0.15393	0.813629	1.6742	lcl|CP039850.1_prot_QCU60479.1_1067	lcl|CP039850.1_prot_QCU60479.1_1067 [gene=esxJ] [locus_tag=FCU26_1085] [protein=Putative ESAT-6 like protein 2] [protein_id=QCU60479.1] [location=complement(1161671..1161967)] [gbkey=CDS]	lcl|CP039850.1_prot_QCU60479.1_1067 [gene=esxJ] [locus_tag=FCU26_1085] [protein=Putative ESAT-6 like protein 2] [protein_id=QCU60479.1] [location=complement(1161671..1161967)] [gbkey=CDS]		98			[gene=esxJ]
27.7917	27.2892	27.4938	25.4241	26.611	26.7302	+	Delta_76_WT	1	0.999	5	19	19	19	6	6	6	0	0	1	294380000	270194000	111750000	0	100964000	0	1.34438	0.0401013	1.26983	2.87479	lcl|CP039850.1_prot_QCU60490.1_1079	lcl|CP039850.1_prot_QCU60490.1_1079 [locus_tag=FCU26_1097] [protein=putative oxidoreductase] [protein_id=QCU60490.1] [location=1173698..1174603] [gbkey=CDS]	lcl|CP039850.1_prot_QCU60490.1_1079 [locus_tag=FCU26_1097] [protein=putative oxidoreductase] [protein_id=QCU60490.1] [location=1173698..1174603] [gbkey=CDS]		301			[locus_tag=FCU26_1097]
27.078	27.1912	27.4038	28.9992	29.1073	29.5354	+	Delta_76_WT	1	0.999	8	75	75	75	7	11	2	19	16	20	268832000	323956000	130591000	672080000	1235530000	1044920000	3.33193	0.0100541	-1.98964	-10.4969	lcl|CP039850.1_prot_QCU60496.1_1085	lcl|CP039850.1_prot_QCU60496.1_1085 [locus_tag=FCU26_1104] [protein=hypothetical protein] [protein_id=QCU60496.1] [location=1178445..1179209] [gbkey=CDS]	lcl|CP039850.1_prot_QCU60496.1_1085 [locus_tag=FCU26_1104] [protein=hypothetical protein] [protein_id=QCU60496.1] [location=1178445..1179209] [gbkey=CDS]		254			[locus_tag=FCU26_1104]
26.0987	27.0269	28.1104	27.4321	27.9391	27.73			1	0.999	11	46	46	46	6	7	5	10	9	9	26817500	212233000	86501900	136383000	376355000	225406000	0.445707	0.37506	-0.621792	-1.03693	lcl|CP039850.1_prot_QCU60498.1_1087	lcl|CP039850.1_prot_QCU60498.1_1087 [gene=fadD14] [locus_tag=FCU26_1106] [protein=putative medium chain fatty-acid-CoA ligase fadD14] [protein_id=QCU60498.1] [location=1181501..1183132] [gbkey=CDS]	lcl|CP039850.1_prot_QCU60498.1_1087 [gene=fadD14] [locus_tag=FCU26_1106] [protein=putative medium chain fatty-acid-CoA ligase fadD14] [protein_id=QCU60498.1] [location=1181501..1183132] [gbkey=CDS]		543			[gene=fadD14]
28.3435	27.4672	27.1882	28.1067	28.3077	28.156			1	0.999	8	62	62	62	5	10	4	15	13	15	731970000	347630000	6119030	481953000	986940000	947380000	0.67312	0.197845	-0.523828	-1.48282	lcl|CP039850.1_prot_QCU60499.1_1088	lcl|CP039850.1_prot_QCU60499.1_1088 [locus_tag=FCU26_1107] [protein=hypothetical protein] [protein_id=QCU60499.1] [location=1183208..1184272] [gbkey=CDS]	lcl|CP039850.1_prot_QCU60499.1_1088 [locus_tag=FCU26_1107] [protein=hypothetical protein] [protein_id=QCU60499.1] [location=1183208..1184272] [gbkey=CDS]		354			[locus_tag=FCU26_1107]
28.957	29.3994	29.1314	29.2971	29.5136	29.7151			1	0.999	6	64	64	64	9	11	12	12	9	11	1021410000	1116980000	1037630000	1054860000	968235000	1422490000	0.915773	0.104432	-0.345981	-1.96109	lcl|CP039850.1_prot_QCU60500.1_1089	lcl|CP039850.1_prot_QCU60500.1_1089 [locus_tag=FCU26_1108] [protein=Hypothetical protein] [protein_id=QCU60500.1] [location=1184325..1184798] [gbkey=CDS]	lcl|CP039850.1_prot_QCU60500.1_1089 [locus_tag=FCU26_1108] [protein=Hypothetical protein] [protein_id=QCU60500.1] [location=1184325..1184798] [gbkey=CDS]		157			[locus_tag=FCU26_1108]
23.6674	23.1721	25.0284	24.93	26.7176	27.1304			1	0.999	5	15	15	15	0	2	3	3	4	3	592102	27037400	0	41854000	134948000	168943000	1.23759	0.0504064	-2.30334	-2.63529	lcl|CP039850.1_prot_QCU60501.1_1090	lcl|CP039850.1_prot_QCU60501.1_1090 [locus_tag=FCU26_1109] [protein=hypothetical protein] [protein_id=QCU60501.1] [location=1184832..1185695] [gbkey=CDS]	lcl|CP039850.1_prot_QCU60501.1_1090 [locus_tag=FCU26_1109] [protein=hypothetical protein] [protein_id=QCU60501.1] [location=1184832..1185695] [gbkey=CDS]		287			[locus_tag=FCU26_1109]
27.516	27.8262	26.5135	27.098	27.4832	28.3301			1	0.999	9	46	46	46	11	11	6	7	6	5	321075000	131080000	190535000	226374000	430483000	350152000	0.260688	0.602843	-0.351889	-0.654228	lcl|CP039850.1_prot_QCU60503.1_1092	lcl|CP039850.1_prot_QCU60503.1_1092 [locus_tag=FCU26_1111] [protein=hypothetical protein] [protein_id=QCU60503.1] [location=complement(1186558..1187640)] [gbkey=CDS]	lcl|CP039850.1_prot_QCU60503.1_1092 [locus_tag=FCU26_1111] [protein=hypothetical protein] [protein_id=QCU60503.1] [location=complement(1186558..1187640)] [gbkey=CDS]		360			[locus_tag=FCU26_1111]
26.2911	25.7141	26.7346	26.4602	28.0647	28.4504			1	0.999	8	45	45	45	7	6	4	10	7	11	252249000	177247000	63967400	308183000	262027000	372120000	0.976947	0.0906593	-1.41182	-2.08478	lcl|CP039850.1_prot_QCU60509.1_1098	lcl|CP039850.1_prot_QCU60509.1_1098 [locus_tag=FCU26_1117] [protein=hypothetical protein] [protein_id=QCU60509.1] [location=complement(1194140..1195903)] [gbkey=CDS]	lcl|CP039850.1_prot_QCU60509.1_1098 [locus_tag=FCU26_1117] [protein=hypothetical protein] [protein_id=QCU60509.1] [location=complement(1194140..1195903)] [gbkey=CDS]		587			[locus_tag=FCU26_1117]
29.9901	30.0041	30.5419	29.75	29.7484	31.0673			1	0.999	10	178	178	178	30	34	30	25	26	33	1898540000	819750000	1717580000	746984000	3578280000	3229850000	0.00679561	0.989535	-0.00984255	-0.0207028	lcl|CP039850.1_prot_QCU60510.1_1099	lcl|CP039850.1_prot_QCU60510.1_1099 [gene=echA8] [locus_tag=FCU26_1118] [protein=putative enoyl-CoA hydratase echA8] [protein_id=QCU60510.1] [location=complement(1195900..1196673)] [gbkey=CDS]	lcl|CP039850.1_prot_QCU60510.1_1099 [gene=echA8] [locus_tag=FCU26_1118] [protein=putative enoyl-CoA hydratase echA8] [protein_id=QCU60510.1] [location=complement(1195900..1196673)] [gbkey=CDS]		257			[gene=echA8]
28.5769	28.8827	25.6158	28.6449	28.5327	28.4018			1	0.999	11	98	98	98	16	22	2	17	16	25	747720000	688453000	91211800	693616000	858020000	629316000	0.328984	0.511426	-0.834674	-0.799415	lcl|CP039850.1_prot_QCU60511.1_1100	lcl|CP039850.1_prot_QCU60511.1_1100 [gene=echA9] [locus_tag=FCU26_1119] [protein=putative enoyl-CoA hydratase echA9] [protein_id=QCU60511.1] [location=complement(1196685..1197722)] [gbkey=CDS]	lcl|CP039850.1_prot_QCU60511.1_1100 [gene=echA9] [locus_tag=FCU26_1119] [protein=putative enoyl-CoA hydratase echA9] [protein_id=QCU60511.1] [location=complement(1196685..1197722)] [gbkey=CDS]		345			[gene=echA9]
27.2012	26.9977	26.5839	27.4265	29.3719	28.902	+	Delta_76_WT	1	0.999	4	29	29	29	4	5	4	4	6	6	434134000	341610000	182836000	369806000	743511000	591058000	1.25401	0.0492544	-1.63917	-2.67154	lcl|CP039850.1_prot_QCU60512.1_1101	lcl|CP039850.1_prot_QCU60512.1_1101 [locus_tag=FCU26_1120] [protein=putative conserved transmembrane protein] [protein_id=QCU60512.1] [location=1197909..1198745] [gbkey=CDS]	lcl|CP039850.1_prot_QCU60512.1_1101 [locus_tag=FCU26_1120] [protein=putative conserved transmembrane protein] [protein_id=QCU60512.1] [location=1197909..1198745] [gbkey=CDS]		278			[locus_tag=FCU26_1120]
30.4771	30.6242	29.554	30.4652	30.6227	30.7003			1	0.999	20	465	465	465	69	77	79	88	78	74	3559250000	4138890000	1091280000	2524720000	2495280000	2190440000	0.479589	0.33992	-0.377649	-1.10424	lcl|CP039850.1_prot_QCU60514.1_1103	lcl|CP039850.1_prot_QCU60514.1_1103 [gene=fadA3] [locus_tag=FCU26_1122] [protein=putative beta-ketoacyl CoA thiolase fadA3] [protein_id=QCU60514.1] [location=complement(1199786..1201018)] [gbkey=CDS]	lcl|CP039850.1_prot_QCU60514.1_1103 [gene=fadA3] [locus_tag=FCU26_1122] [protein=putative beta-ketoacyl CoA thiolase fadA3] [protein_id=QCU60514.1] [location=complement(1199786..1201018)] [gbkey=CDS]		410			[gene=fadA3]
27.5538	28.1117	27.9347	28.2073	28.2135	28.142			1	0.999	15	109	109	109	16	20	10	19	19	25	134412000	256786000	275965000	246083000	357884000	283752000	0.900799	0.107553	-0.320854	-1.93107	lcl|CP039850.1_prot_QCU60517.1_1106	lcl|CP039850.1_prot_QCU60517.1_1106 [gene=cbs] [locus_tag=FCU26_1125] [protein=putative cystathionine beta-synthase cbs] [protein_id=QCU60517.1] [location=1203347..1204741] [gbkey=CDS]	lcl|CP039850.1_prot_QCU60517.1_1106 [gene=cbs] [locus_tag=FCU26_1125] [protein=putative cystathionine beta-synthase cbs] [protein_id=QCU60517.1] [location=1203347..1204741] [gbkey=CDS]		464			[gene=cbs]
30.1342	30.2253	29.7604	30.619	31.3758	30.8936	+	Delta_76_WT	1	0.999	3	108	108	108	8	12	15	26	22	25	2500930000	1549430000	979910000	3883130000	3846850000	3715450000	1.60751	0.0252925	-0.922813	-3.50926	lcl|CP039850.1_prot_QCU60518.1_1107	lcl|CP039850.1_prot_QCU60518.1_1107 [gene=pra] [locus_tag=FCU26_1126] [protein=putative Proline-rich antigen-like protein pra] [protein_id=QCU60518.1] [location=1204943..1205665] [gbkey=CDS]	lcl|CP039850.1_prot_QCU60518.1_1107 [gene=pra] [locus_tag=FCU26_1126] [protein=putative Proline-rich antigen-like protein pra] [protein_id=QCU60518.1] [location=1204943..1205665] [gbkey=CDS]		240			[gene=pra]
25.8485	25.8655	26.8773	28.3509	31.401	30.5889	+	Delta_76_WT	1	0.999	4	45	45	45	6	9	1	12	11	6	48269900	50122200	0	296450000	2652770000	1364240000	1.80089	0.0191931	-3.9165	-4.02366	lcl|CP039850.1_prot_QCU60519.1_1108	lcl|CP039850.1_prot_QCU60519.1_1108 [gene=metB] [locus_tag=FCU26_1127] [protein=putative cystathionine gamma-synthase metB] [protein_id=QCU60519.1] [location=1205697..1206863] [gbkey=CDS]	lcl|CP039850.1_prot_QCU60519.1_1108 [gene=metB] [locus_tag=FCU26_1127] [protein=putative cystathionine gamma-synthase metB] [protein_id=QCU60519.1] [location=1205697..1206863] [gbkey=CDS]		388			[gene=metB]
31.1815	31.3287	30.9448	29.9676	30.1072	30.0973	+	Delta_76_WT	1	0.999	12	233	233	233	54	58	48	20	25	28	3098030000	3935660000	2281850000	1177490000	3691470000	3337110000	3.08853	0.0062	1.09432	9.08007	lcl|CP039850.1_prot_QCU60520.1_1109	lcl|CP039850.1_prot_QCU60520.1_1109 [gene=greA] [locus_tag=FCU26_1128] [protein=putative transcription elongation factor greA] [protein_id=QCU60520.1] [location=complement(1206934..1207428)] [gbkey=CDS]	lcl|CP039850.1_prot_QCU60520.1_1109 [gene=greA] [locus_tag=FCU26_1128] [protein=putative transcription elongation factor greA] [protein_id=QCU60520.1] [location=complement(1206934..1207428)] [gbkey=CDS]		164			[gene=greA]
28.1198	28.496	27.8868	28.6519	28.8226	28.8254	+	Delta_76_WT	1	0.999	8	88	88	88	12	12	6	20	21	17	350156000	412051000	525932000	586081000	521284000	540182000	1.48772	0.0316716	-0.599089	-3.21191	lcl|CP039850.1_prot_QCU60522.1_1111	lcl|CP039850.1_prot_QCU60522.1_1111 [gene=mca] [locus_tag=FCU26_1130] [protein=Mycothiol conjugate amidase Mca] [protein_id=QCU60522.1] [location=1208150..1209016] [gbkey=CDS]	lcl|CP039850.1_prot_QCU60522.1_1111 [gene=mca] [locus_tag=FCU26_1130] [protein=Mycothiol conjugate amidase Mca] [protein_id=QCU60522.1] [location=1208150..1209016] [gbkey=CDS]		288			[gene=mca]
29.3894	29.2593	24.0575	29.5393	29.791	28.6067			1	0.999	7	44	44	44	10	8	0	9	11	6	958323000	598795000	0	2205650000	2382460000	428024000	0.413636	0.412686	-1.74358	-0.972655	lcl|CP039850.1_prot_QCU60534.1_1123	lcl|CP039850.1_prot_QCU60534.1_1123 [gene=coaA] [locus_tag=FCU26_1142] [protein=putative pantothenate kinase coaA] [protein_id=QCU60534.1] [location=complement(1220995..1221867)] [gbkey=CDS]	lcl|CP039850.1_prot_QCU60534.1_1123 [gene=coaA] [locus_tag=FCU26_1142] [protein=putative pantothenate kinase coaA] [protein_id=QCU60534.1] [location=complement(1220995..1221867)] [gbkey=CDS]		290			[gene=coaA]
28.9305	29.2736	29.5628	29.0715	29.4358	29.385			1	0.999	21	258	258	258	28	54	19	49	55	53	1249460000	1613060000	1597880000	947784000	1310210000	895417000	0.0677841	0.884159	-0.0418199	-0.194188	lcl|CP039850.1_prot_QCU60535.1_1124	lcl|CP039850.1_prot_QCU60535.1_1124 [gene=glyA1] [locus_tag=FCU26_1143] [protein=putative Serine hydroxymethyltransferase 1 glyA1] [protein_id=QCU60535.1] [location=1222321..1223601] [gbkey=CDS]	lcl|CP039850.1_prot_QCU60535.1_1124 [gene=glyA1] [locus_tag=FCU26_1143] [protein=putative Serine hydroxymethyltransferase 1 glyA1] [protein_id=QCU60535.1] [location=1222321..1223601] [gbkey=CDS]		426			[gene=glyA1]
29.5052	29.7628	29.0873	29.4658	29.7554	29.82			1	0.999	16	230	230	230	39	46	29	33	47	36	932111000	1153070000	497816000	1302480000	3717070000	3246880000	0.435299	0.386107	-0.228594	-1.01614	lcl|CP039850.1_prot_QCU60536.1_1125	lcl|CP039850.1_prot_QCU60536.1_1125 [gene=desA2] [locus_tag=FCU26_1144] [protein=putative acyl-(acyl-carrier protein) desaturase desA2] [protein_id=QCU60536.1] [location=1223706..1224533] [gbkey=CDS]	lcl|CP039850.1_prot_QCU60536.1_1125 [gene=desA2] [locus_tag=FCU26_1144] [protein=putative acyl-(acyl-carrier protein) desaturase desA2] [protein_id=QCU60536.1] [location=1223706..1224533] [gbkey=CDS]		275			[gene=desA2]
27.1021	27.2243	27.8398	26.8656	27.1091	26.7192			1	0.999	7	32	32	32	4	4	5	7	6	6	129828000	206012000	83663300	147083000	183324000	99578800	0.897492	0.107828	0.49076	1.92445	lcl|CP039850.1_prot_QCU60538.1_1127	lcl|CP039850.1_prot_QCU60538.1_1127 [locus_tag=FCU26_1146] [protein=putative glycosyl hydrolase] [protein_id=QCU60538.1] [location=1226132..1227007] [gbkey=CDS]	lcl|CP039850.1_prot_QCU60538.1_1127 [locus_tag=FCU26_1146] [protein=putative glycosyl hydrolase] [protein_id=QCU60538.1] [location=1226132..1227007] [gbkey=CDS]		291			[locus_tag=FCU26_1146]
27.1059	27.5824	27.6671	28.0231	29.268	29.1005	+	Delta_76_WT	1	0.999	4	53	53	53	4	6	9	10	11	13	158352000	211813000	277874000	315305000	1121210000	1542730000	1.46112	0.0329429	-1.34537	-3.14788	lcl|CP039850.1_prot_QCU60539.1_1128	lcl|CP039850.1_prot_QCU60539.1_1128 [locus_tag=FCU26_1147] [protein=putative membrane glycine and proline rich protein] [protein_id=QCU60539.1] [location=complement(1227010..1227891)] [gbkey=CDS]	lcl|CP039850.1_prot_QCU60539.1_1128 [locus_tag=FCU26_1147] [protein=putative membrane glycine and proline rich protein] [protein_id=QCU60539.1] [location=complement(1227010..1227891)] [gbkey=CDS]		293			[locus_tag=FCU26_1147]
29.5511	29.2393	29.0194	29.0316	29.2333	29.5074			1	0.999	17	248	248	248	39	55	41	32	38	43	2384410000	1448550000	998884000	1494820000	999026000	1537940000	0.0201652	0.96261	0.0125262	0.0605404	lcl|CP039850.1_prot_QCU60540.1_1129	lcl|CP039850.1_prot_QCU60540.1_1129 [gene=fum] [locus_tag=FCU26_1148] [protein=putative fumarase fum (Fumarate hydratase)] [protein_id=QCU60540.1] [location=complement(1227888..1229312)] [gbkey=CDS]	lcl|CP039850.1_prot_QCU60540.1_1129 [gene=fum] [locus_tag=FCU26_1148] [protein=putative fumarase fum (Fumarate hydratase)] [protein_id=QCU60540.1] [location=complement(1227888..1229312)] [gbkey=CDS]		474			[gene=fum]
28.6648	28.6917	28.5988	28.9285	28.9291	28.907	+	Delta_76_WT	1	0.999	14	175	175	175	21	24	9	36	42	43	261072000	275963000	200635000	351668000	1408610000	1498790000	3.15497	0.00676364	-0.269761	-9.44802	lcl|CP039850.1_prot_QCU60541.1_1130	lcl|CP039850.1_prot_QCU60541.1_1130 [gene=glpX] [locus_tag=FCU26_1149] [protein=Conserved protein glpX] [protein_id=QCU60541.1] [location=complement(1229343..1230431)] [gbkey=CDS]	lcl|CP039850.1_prot_QCU60541.1_1130 [gene=glpX] [locus_tag=FCU26_1149] [protein=Conserved protein glpX] [protein_id=QCU60541.1] [location=complement(1229343..1230431)] [gbkey=CDS]		362			[gene=glpX]
24.4594	27.5577	25.8557	28.0666	28.3954	28.6187			1	0.999	4	25	25	25	0	4	2	4	9	6	0	273297000	125363000	371839000	577907000	644779000	1.2397	0.0503223	-2.40262	-2.63994	lcl|CP039850.1_prot_QCU60542.1_1131	lcl|CP039850.1_prot_QCU60542.1_1131 [locus_tag=FCU26_1150] [protein=hypothetical protein] [protein_id=QCU60542.1] [location=1230430..1231131] [gbkey=CDS]	lcl|CP039850.1_prot_QCU60542.1_1131 [locus_tag=FCU26_1150] [protein=hypothetical protein] [protein_id=QCU60542.1] [location=1230430..1231131] [gbkey=CDS]		233			[locus_tag=FCU26_1150]
23.6803	24.4427	24.8826	26.8419	29.5662	28.7993	+	Delta_76_WT	1	0.999	2	16	16	16	3	3	1	3	3	3	22417500	39898100	7817140	200929000	1357800000	791169000	1.99922	0.0176932	-4.06726	-4.6017	lcl|CP039850.1_prot_QCU60544.1_1133	lcl|CP039850.1_prot_QCU60544.1_1133 [locus_tag=FCU26_1152] [protein=hypothetical protein] [protein_id=QCU60544.1] [location=complement(1232406..1232717)] [gbkey=CDS]	lcl|CP039850.1_prot_QCU60544.1_1133 [locus_tag=FCU26_1152] [protein=hypothetical protein] [protein_id=QCU60544.1] [location=complement(1232406..1232717)] [gbkey=CDS]		103			[locus_tag=FCU26_1152]
28.6524	28.6744	28.4955	28.7113	29.4653	29.2139			1	0.999	10	83	83	83	9	12	7	19	17	19	822742000	829311000	369029000	828054000	1427070000	1208150000	1.0745	0.0741734	-0.522778	-2.2859	lcl|CP039850.1_prot_QCU60548.1_1137	lcl|CP039850.1_prot_QCU60548.1_1137 [locus_tag=FCU26_1156] [protein=putative cholesterol dehydrogenase] [protein_id=QCU60548.1] [location=complement(1234590..1235702)] [gbkey=CDS]	lcl|CP039850.1_prot_QCU60548.1_1137 [locus_tag=FCU26_1156] [protein=putative cholesterol dehydrogenase] [protein_id=QCU60548.1] [location=complement(1234590..1235702)] [gbkey=CDS]		370			[locus_tag=FCU26_1156]
27.6474	28.8909	28.4588	28.441	28.5365	28.6992			1	0.999	11	39	39	39	2	8	8	5	7	9	367787000	359387000	214711000	693841000	302692000	1377320000	0.239842	0.631534	-0.226539	-0.608612	lcl|CP039850.1_prot_QCU60550.1_1139	lcl|CP039850.1_prot_QCU60550.1_1139 [gene=xseA] [locus_tag=FCU26_1158] [protein=putative exodeoxyribonuclease VII (large subunit) xseA] [protein_id=QCU60550.1] [location=complement(1235959..1237206)] [gbkey=CDS]	lcl|CP039850.1_prot_QCU60550.1_1139 [gene=xseA] [locus_tag=FCU26_1158] [protein=putative exodeoxyribonuclease VII (large subunit) xseA] [protein_id=QCU60550.1] [location=complement(1235959..1237206)] [gbkey=CDS]		415			[gene=xseA]
30.6021	30.6405	29.3211	30.7584	31.2995	30.7998			1	0.999	8	154	154	154	12	23	28	27	28	36	2770790000	2972120000	2002300000	3317700000	3988500000	2914580000	0.752061	0.162575	-0.764656	-1.63693	lcl|CP039850.1_prot_QCU60551.1_1140	lcl|CP039850.1_prot_QCU60551.1_1140 [locus_tag=FCU26_1159] [protein=hypothetical protein] [protein_id=QCU60551.1] [location=complement(1237203..1237841)] [gbkey=CDS]	lcl|CP039850.1_prot_QCU60551.1_1140 [locus_tag=FCU26_1159] [protein=hypothetical protein] [protein_id=QCU60551.1] [location=complement(1237203..1237841)] [gbkey=CDS]		212			[locus_tag=FCU26_1159]
26.4223	26.845	27.9969	26.5761	28.3699	28.5057			1	0.999	8	61	61	61	12	13	7	7	9	13	237438000	331622000	373573000	84107000	240247000	354245000	0.395064	0.43282	-0.729189	-0.935138	lcl|CP039850.1_prot_QCU60553.1_1142	lcl|CP039850.1_prot_QCU60553.1_1142 [locus_tag=FCU26_1161] [protein=hypothetical protein] [protein_id=QCU60553.1] [location=complement(1238955..1239938)] [gbkey=CDS]	lcl|CP039850.1_prot_QCU60553.1_1142 [locus_tag=FCU26_1161] [protein=hypothetical protein] [protein_id=QCU60553.1] [location=complement(1238955..1239938)] [gbkey=CDS]		327			[locus_tag=FCU26_1161]
27.9348	28.1125	27.8327	28.5069	28.3022	27.9291			1	0.999	12	99	99	99	11	15	13	17	21	22	296678000	295056000	252708000	452608000	927778000	827628000	0.693521	0.188286	-0.28605	-1.52258	lcl|CP039850.1_prot_QCU60554.1_1143	lcl|CP039850.1_prot_QCU60554.1_1143 [locus_tag=FCU26_1162] [protein=putative GTP binding protein] [protein_id=QCU60554.1] [location=1240001..1241074] [gbkey=CDS]	lcl|CP039850.1_prot_QCU60554.1_1143 [locus_tag=FCU26_1162] [protein=putative GTP binding protein] [protein_id=QCU60554.1] [location=1240001..1241074] [gbkey=CDS]		357			[locus_tag=FCU26_1162]
28.1229	28.3096	27.6851	28.6921	28.352	28.2085			1	0.999	10	118	118	118	22	23	10	25	20	18	356290000	340998000	288562000	409195000	543768000	396416000	0.741254	0.168038	-0.378314	-1.61578	lcl|CP039850.1_prot_QCU60561.1_1150	lcl|CP039850.1_prot_QCU60561.1_1150 [locus_tag=FCU26_1169] [protein=hypothetical protein] [protein_id=QCU60561.1] [location=complement(1243717..1244577)] [gbkey=CDS]	lcl|CP039850.1_prot_QCU60561.1_1150 [locus_tag=FCU26_1169] [protein=hypothetical protein] [protein_id=QCU60561.1] [location=complement(1243717..1244577)] [gbkey=CDS]		286			[locus_tag=FCU26_1169]
27.1957	28.2301	27.9624	28.7308	29.1119	29.5638	+	Delta_76_WT	1	0.999	15	88	88	88	6	7	3	22	26	24	113242000	115733000	96057200	522507000	3589520000	3091340000	1.5693	0.025399	-1.33944	-3.41276	lcl|CP039850.1_prot_QCU60564.1_1153	lcl|CP039850.1_prot_QCU60564.1_1153 [gene=zwf1] [locus_tag=FCU26_1172] [protein=putative glucose-6-phosphate 1-dehydrogenase zwf1] [protein_id=QCU60564.1] [location=1245453..1246853] [gbkey=CDS]	lcl|CP039850.1_prot_QCU60564.1_1153 [gene=zwf1] [locus_tag=FCU26_1172] [protein=putative glucose-6-phosphate 1-dehydrogenase zwf1] [protein_id=QCU60564.1] [location=1245453..1246853] [gbkey=CDS]		466			[gene=zwf1]
28.7675	28.8507	28.1209	29.0024	28.8316	28.3632			1	0.999	11	76	76	76	11	12	7	17	15	14	794194000	945324000	211402000	1130100000	975014000	499074000	0.195865	0.692463	-0.152699	-0.509861	lcl|CP039850.1_prot_QCU60565.1_1154	lcl|CP039850.1_prot_QCU60565.1_1154 [gene=gnd2] [locus_tag=FCU26_1173] [protein=gnd2] [protein_id=QCU60565.1] [location=1246875..1247897] [gbkey=CDS]	lcl|CP039850.1_prot_QCU60565.1_1154 [gene=gnd2] [locus_tag=FCU26_1173] [protein=gnd2] [protein_id=QCU60565.1] [location=1246875..1247897] [gbkey=CDS]		340			[gene=gnd2]
27.2261	27.5472	27.5865	27.3869	27.7507	27.531			1	0.999	11	65	65	65	5	6	4	19	17	14	288590000	301708000	236672000	391851000	292950000	313609000	0.263921	0.601517	-0.102905	-0.661243	lcl|CP039850.1_prot_QCU60567.1_1156	lcl|CP039850.1_prot_QCU60567.1_1156 [gene=ephC] [locus_tag=FCU26_1175] [protein=putative epoxide hydrolase ephC] [protein_id=QCU60567.1] [location=1248873..1249823] [gbkey=CDS]	lcl|CP039850.1_prot_QCU60567.1_1156 [gene=ephC] [locus_tag=FCU26_1175] [protein=putative epoxide hydrolase ephC] [protein_id=QCU60567.1] [location=1248873..1249823] [gbkey=CDS]		316			[gene=ephC]
28.6154	28.8139	26.8889	28.7775	28.9548	29.5307			1	0.999	7	65	65	65	12	13	5	14	12	9	609727000	752945000	195352000	695763000	1383360000	1203150000	0.684546	0.191714	-0.981584	-1.50509	lcl|CP039850.1_prot_QCU60569.1_1158	lcl|CP039850.1_prot_QCU60569.1_1158 [locus_tag=FCU26_1177] [protein=hypothetical protein] [protein_id=QCU60569.1] [location=complement(1251076..1251681)] [gbkey=CDS]	lcl|CP039850.1_prot_QCU60569.1_1158 [locus_tag=FCU26_1177] [protein=hypothetical protein] [protein_id=QCU60569.1] [location=complement(1251076..1251681)] [gbkey=CDS]		201			[locus_tag=FCU26_1177]
25.3438	24.8868	25.8418	26.6134	29.2334	27.828	+	Delta_76_WT	1	0.999	5	28	28	28	5	1	4	7	7	4	60116300	6953150	59471200	115077000	624452000	272630000	1.4601	0.0332382	-2.53414	-3.14545	lcl|CP039850.1_prot_QCU60570.1_1159	lcl|CP039850.1_prot_QCU60570.1_1159 [gene=ppdK] [locus_tag=FCU26_1178] [protein=putative pyruvate,phosphate dikinase ppdK] [protein_id=QCU60570.1] [location=complement(1251678..1253150)] [gbkey=CDS]	lcl|CP039850.1_prot_QCU60570.1_1159 [gene=ppdK] [locus_tag=FCU26_1178] [protein=putative pyruvate,phosphate dikinase ppdK] [protein_id=QCU60570.1] [location=complement(1251678..1253150)] [gbkey=CDS]		490			[gene=ppdK]
27.5084	27.5756	27.6396	25.1994	27.4046	26.6251			1	0.999	4	18	18	18	5	4	4	2	2	1	216588000	219621000	209096000	24700100	131342000	147102000	0.835475	0.127854	1.16481	1.80106	lcl|CP039850.1_prot_QCU60574.1_1163	lcl|CP039850.1_prot_QCU60574.1_1163 [gene=gltA1] [locus_tag=FCU26_1182] [protein=putative citrate synthase I gltA1] [protein_id=QCU60574.1] [location=1257878..1259059] [gbkey=CDS]	lcl|CP039850.1_prot_QCU60574.1_1163 [gene=gltA1] [locus_tag=FCU26_1182] [protein=putative citrate synthase I gltA1] [protein_id=QCU60574.1] [location=1257878..1259059] [gbkey=CDS]		393			[gene=gltA1]
23.7814	24.4887	26.1035	27.422	27.4559	28.0567	+	Delta_76_WT	1	0.999	6	27	27	27	1	1	0	11	6	8	3364300	3930330	0	72481700	300892000	359777000	1.78422	0.0194359	-2.85365	-3.97751	lcl|CP039850.1_prot_QCU60575.1_1164	lcl|CP039850.1_prot_QCU60575.1_1164 [locus_tag=FCU26_1183] [protein=Conserved membrane protein] [protein_id=QCU60575.1] [location=1259071..1260801] [gbkey=CDS]	lcl|CP039850.1_prot_QCU60575.1_1164 [locus_tag=FCU26_1183] [protein=Conserved membrane protein] [protein_id=QCU60575.1] [location=1259071..1260801] [gbkey=CDS]		576			[locus_tag=FCU26_1183]
32.1842	32.26	32.2554	32.1866	32.4511	32.4033			1	0.999	35	1081	1081	1081	148	175	141	190	212	215	6770760000	6973780000	4757310000	8348940000	46690600000	4739060000	0.598994	0.243848	-0.113766	-1.33842	lcl|CP039850.1_prot_QCU60576.1_1165	lcl|CP039850.1_prot_QCU60576.1_1165 [gene=metE] [locus_tag=FCU26_1184] [protein=metE] [protein_id=QCU60576.1] [location=complement(1260813..1263092)] [gbkey=CDS]	lcl|CP039850.1_prot_QCU60576.1_1165 [gene=metE] [locus_tag=FCU26_1184] [protein=metE] [protein_id=QCU60576.1] [location=complement(1260813..1263092)] [gbkey=CDS]		759			[gene=metE]
28.2289	28.3397	25.2214	28.1668	27.9202	27.8725			1	0.999	7	43	43	43	10	11	2	8	8	4	607440000	706753000	0	657638000	530881000	533181000	0.284319	0.569644	-0.723162	-0.705147	lcl|CP039850.1_prot_QCU60585.1_1174	lcl|CP039850.1_prot_QCU60585.1_1174 [gene=echA11] [locus_tag=FCU26_1193] [protein=putative enoyl-CoA hydratase echA11] [protein_id=QCU60585.1] [location=complement(1269949..1270755)] [gbkey=CDS]	lcl|CP039850.1_prot_QCU60585.1_1174 [gene=echA11] [locus_tag=FCU26_1193] [protein=putative enoyl-CoA hydratase echA11] [protein_id=QCU60585.1] [location=complement(1269949..1270755)] [gbkey=CDS]		268			[gene=echA11]
28.4095	28.4575	28.2179	25.2364	25.7474	26.9085	+	Delta_76_WT	1	0.999	3	14	14	14	2	9	3	0	0	0	581882000	706699000	391399000	0	35865900	0	2.06117	0.0167251	2.3975	4.79399	lcl|CP039850.1_prot_QCU60586.1_1175	lcl|CP039850.1_prot_QCU60586.1_1175 [gene=echA10] [locus_tag=FCU26_1194] [protein=putative enoyl-CoA hydratase echA10] [protein_id=QCU60586.1] [location=complement(1270898..1271704)] [gbkey=CDS]	lcl|CP039850.1_prot_QCU60586.1_1175 [gene=echA10] [locus_tag=FCU26_1194] [protein=putative enoyl-CoA hydratase echA10] [protein_id=QCU60586.1] [location=complement(1270898..1271704)] [gbkey=CDS]		268			[gene=echA10]
26.4935	26.9397	27.1232	26.77	26.0878	26.7888			1	0.999	5	15	15	15	2	2	4	3	1	3	52281700	159030000	72441500	227069000	136206000	159938000	0.437999	0.382707	0.303262	1.02153	lcl|CP039850.1_prot_QCU60587.1_1176	lcl|CP039850.1_prot_QCU60587.1_1176 [gene=mcr] [locus_tag=FCU26_1195] [protein=putative alpha-methylacyl-CoA racemase mcr] [protein_id=QCU60587.1] [location=1271808..1272890] [gbkey=CDS]	lcl|CP039850.1_prot_QCU60587.1_1176 [gene=mcr] [locus_tag=FCU26_1195] [protein=putative alpha-methylacyl-CoA racemase mcr] [protein_id=QCU60587.1] [location=1271808..1272890] [gbkey=CDS]		360			[gene=mcr]
29.3881	29.4565	29.8057	29.5909	29.6203	29.751			1	0.999	11	184	184	184	32	34	15	34	33	36	537172000	1570590000	1246970000	1873860000	1759960000	1536120000	0.306088	0.542612	-0.103952	-0.751388	lcl|CP039850.1_prot_QCU60588.1_1177	lcl|CP039850.1_prot_QCU60588.1_1177 [locus_tag=FCU26_1196] [protein=putative short-chain type dehydrogenase/reductase] [protein_id=QCU60588.1] [location=1272902..1273654] [gbkey=CDS]	lcl|CP039850.1_prot_QCU60588.1_1177 [locus_tag=FCU26_1196] [protein=putative short-chain type dehydrogenase/reductase] [protein_id=QCU60588.1] [location=1272902..1273654] [gbkey=CDS]		250			[locus_tag=FCU26_1196]
24.3048	24.3493	25.7923	25.9809	26.1492	25.6108			1	0.999	3	11	11	11	0	0	0	4	5	2	0	0	0	77653400	94937000	65383600	1.00263	0.0866059	-1.09811	-2.13723	lcl|CP039850.1_prot_QCU60589.1_1178	lcl|CP039850.1_prot_QCU60589.1_1178 [gene=mmpL13] [locus_tag=FCU26_1197] [protein=putative conserved transmembrane transport protein mmpL13] [protein_id=QCU60589.1] [location=1274169..1276514] [gbkey=CDS]	lcl|CP039850.1_prot_QCU60589.1_1178 [gene=mmpL13] [locus_tag=FCU26_1197] [protein=putative conserved transmembrane transport protein mmpL13] [protein_id=QCU60589.1] [location=1274169..1276514] [gbkey=CDS]		781			[gene=mmpL13]
22.2924	22.416	24.5808	24.4853	27.4462	27.3723	+	Delta_76_WT	1	0.999	4	21	0	21	3	2	0	7	6	3	14728200	6553020	0	52616900	410273000	147529000	1.27734	0.0469511	-3.33817	-2.72336	lcl|CP039850.1_prot_QCU60591.1_1180	lcl|CP039850.1_prot_QCU60591.1_1180 [locus_tag=FCU26_1199] [protein=hypothetical protein] [protein_id=QCU60591.1] [location=complement(1278047..1279495)] [gbkey=CDS]	lcl|CP039850.1_prot_QCU60591.1_1180 [locus_tag=FCU26_1199] [protein=hypothetical protein] [protein_id=QCU60591.1] [location=complement(1278047..1279495)] [gbkey=CDS]		482			[locus_tag=FCU26_1199]
27.8991	28.3209	24.5583	28.7797	28.9012	28.5873			1	0.999	7	51	51	51	8	4	3	13	9	14	502770000	448632000	81550600	591374000	621306000	591950000	0.698905	0.185479	-1.82994	-1.53308	lcl|CP039850.1_prot_QCU60593.1_1183	lcl|CP039850.1_prot_QCU60593.1_1183 [locus_tag=FCU26_1202] [protein=putative transcriptional regulatory protein] [protein_id=QCU60593.1] [location=complement(1280651..1281364)] [gbkey=CDS]	lcl|CP039850.1_prot_QCU60593.1_1183 [locus_tag=FCU26_1202] [protein=putative transcriptional regulatory protein] [protein_id=QCU60593.1] [location=complement(1280651..1281364)] [gbkey=CDS]		237			[locus_tag=FCU26_1202]
28.7467	29.1253	28.0108	28.0306	28.2797	27.8019			1	0.999	3	38	38	38	6	6	10	6	6	4	965950000	1302630000	553538000	464656000	640585000	402019000	0.764952	0.156877	0.590237	1.66219	lcl|CP039850.1_prot_QCU60594.1_1184	lcl|CP039850.1_prot_QCU60594.1_1184 [locus_tag=FCU26_1203] [protein=putative transcriptional regulatory protein] [protein_id=QCU60594.1] [location=1281432..1281767] [gbkey=CDS]	lcl|CP039850.1_prot_QCU60594.1_1184 [locus_tag=FCU26_1203] [protein=putative transcriptional regulatory protein] [protein_id=QCU60594.1] [location=1281432..1281767] [gbkey=CDS]		111			[locus_tag=FCU26_1203]
28.2511	27.6115	25.5332	27.7743	27.8206	27.8915			1	0.999	3	30	30	30	4	6	1	8	5	6	487907000	294450000	53879500	429371000	293270000	434667000	0.352777	0.478945	-0.696918	-0.848735	lcl|CP039850.1_prot_QCU60599.1_1189	lcl|CP039850.1_prot_QCU60599.1_1189 [locus_tag=FCU26_1208] [protein=hypothetical protein] [protein_id=QCU60599.1] [location=1284053..1284640] [gbkey=CDS]	lcl|CP039850.1_prot_QCU60599.1_1189 [locus_tag=FCU26_1208] [protein=hypothetical protein] [protein_id=QCU60599.1] [location=1284053..1284640] [gbkey=CDS]		195			[locus_tag=FCU26_1208]
28.6281	29.1012	25.3608	28.2944	27.8729	28.4741			1	0.999	3	73	73	73	12	18	2	11	13	17	779982000	1082960000	260954000	514532000	481961000	786780000	0.163564	0.74099	-0.51705	-0.43474	lcl|CP039850.1_prot_QCU60603.1_1193	lcl|CP039850.1_prot_QCU60603.1_1193 [locus_tag=FCU26_1212] [protein=Hypothetical protein] [protein_id=QCU60603.1] [location=complement(1287959..1288243)] [gbkey=CDS]	lcl|CP039850.1_prot_QCU60603.1_1193 [locus_tag=FCU26_1212] [protein=Hypothetical protein] [protein_id=QCU60603.1] [location=complement(1287959..1288243)] [gbkey=CDS]		94			[locus_tag=FCU26_1212]
27.3121	27.1014	28.425	27.5458	26.0089	27.2699			1	0.999	11	39	39	39	8	5	3	7	7	9	313169000	151994000	1833240	388612000	156501000	344155000	0.463144	0.358049	0.67131	1.07164	lcl|CP039850.1_prot_QCU60609.1_1199	lcl|CP039850.1_prot_QCU60609.1_1199 [gene=typA] [locus_tag=FCU26_1218] [protein=putative GTP-binding translation elongation factor typA] [protein_id=QCU60609.1] [location=1295843..1297729] [gbkey=CDS]	lcl|CP039850.1_prot_QCU60609.1_1199 [gene=typA] [locus_tag=FCU26_1218] [protein=putative GTP-binding translation elongation factor typA] [protein_id=QCU60609.1] [location=1295843..1297729] [gbkey=CDS]		628			[gene=typA]
26.0113	26.0842	26.4636	26.9821	27.7904	28.5934	+	Delta_76_WT	1	0.999	8	46	46	46	7	5	3	8	11	12	100461000	64058900	115095000	101026000	515565000	535242000	1.5231	0.0280968	-1.60226	-3.29818	lcl|CP039850.1_prot_QCU60610.1_1200	lcl|CP039850.1_prot_QCU60610.1_1200 [gene=lpqW] [locus_tag=FCU26_1219] [protein=Putative lipoprotein lpqW] [protein_id=QCU60610.1] [location=1297827..1299734] [gbkey=CDS]	lcl|CP039850.1_prot_QCU60610.1_1200 [gene=lpqW] [locus_tag=FCU26_1219] [protein=Putative lipoprotein lpqW] [protein_id=QCU60610.1] [location=1297827..1299734] [gbkey=CDS]		635			[gene=lpqW]
26.2598	26.6477	25.2277	29.5258	31.5707	30.3985	+	Delta_76_WT	1	0.999	8	83	83	83	8	10	0	22	23	20	146457000	208910000	0	567071000	3386810000	2687900000	2.44093	0.0139121	-4.45329	-6.11415	lcl|CP039850.1_prot_QCU60614.1_1205	lcl|CP039850.1_prot_QCU60614.1_1205 [gene=mshB] [locus_tag=FCU26_1224] [protein=mshB] [protein_id=QCU60614.1] [location=1301980..1302891] [gbkey=CDS]	lcl|CP039850.1_prot_QCU60614.1_1205 [gene=mshB] [locus_tag=FCU26_1224] [protein=mshB] [protein_id=QCU60614.1] [location=1301980..1302891] [gbkey=CDS]		303			[gene=mshB]
29.7958	29.7716	28.6904	29.1607	29.3468	29.4201			1	0.999	4	107	107	107	18	21	18	14	12	24	2891590000	1335090000	669149000	1046860000	1064250000	1094500000	0.106585	0.825361	0.110071	0.295416	lcl|CP039850.1_prot_QCU60621.1_1212	lcl|CP039850.1_prot_QCU60621.1_1212 [gene=fdxC] [locus_tag=FCU26_1231] [protein=putative ferredoxin fdxC] [protein_id=QCU60621.1] [location=1310619..1310945] [gbkey=CDS]	lcl|CP039850.1_prot_QCU60621.1_1212 [gene=fdxC] [locus_tag=FCU26_1231] [protein=putative ferredoxin fdxC] [protein_id=QCU60621.1] [location=1310619..1310945] [gbkey=CDS]		108			[gene=fdxC]
28.019	27.6371	25.5365	28.4481	28.5852	29.1587			1	0.999	7	63	63	63	4	8	4	11	19	17	444880000	284048000	200257000	458538000	606376000	878472000	0.973737	0.091107	-1.66648	-2.07824	lcl|CP039850.1_prot_QCU60622.1_1213	lcl|CP039850.1_prot_QCU60622.1_1213 [locus_tag=FCU26_1232] [protein=putative aminotransferase] [protein_id=QCU60622.1] [location=1310978..1312066] [gbkey=CDS]	lcl|CP039850.1_prot_QCU60622.1_1213 [locus_tag=FCU26_1232] [protein=putative aminotransferase] [protein_id=QCU60622.1] [location=1310978..1312066] [gbkey=CDS]		362			[locus_tag=FCU26_1232]
23.731	24.9258	25.5267	28.6921	28.5051	28.9504	+	Delta_76_WT	1	0.999	6	18	18	18	0	0	0	9	5	4	66485000	105829000	0	285412000	1776280000	308585000	2.73662	0.00962832	-3.98801	-7.3403	lcl|CP039850.1_prot_QCU60623.1_1214	lcl|CP039850.1_prot_QCU60623.1_1214 [locus_tag=FCU26_1233] [protein=Hypothetical protein] [protein_id=QCU60623.1] [location=complement(1312094..1314913)] [gbkey=CDS]	lcl|CP039850.1_prot_QCU60623.1_1214 [locus_tag=FCU26_1233] [protein=Hypothetical protein] [protein_id=QCU60623.1] [location=complement(1312094..1314913)] [gbkey=CDS]		939			[locus_tag=FCU26_1233]
24.1975	27.1866	24.3727	31.1485	30.4935	31.0508	+	Delta_76_WT	1	0.999	68	582	572	613	5	11	0	198	220	179	479886	28612800	0	2598590000	3477730000	2021040000	2.33063	0.0143717	-5.64531	-5.70374	lcl|CP039850.1_prot_QCU60624.1_1215	lcl|CP039850.1_prot_QCU60624.1_1215 [gene=pks3] [locus_tag=FCU26_1234] [protein=putative polyketide beta-ketoacyl synthase pks3] [protein_id=QCU60624.1] [location=1315340..1321597] [gbkey=CDS]	lcl|CP039850.1_prot_QCU60624.1_1215 [gene=pks3] [locus_tag=FCU26_1234] [protein=putative polyketide beta-ketoacyl synthase pks3] [protein_id=QCU60624.1] [location=1315340..1321597] [gbkey=CDS]		2085			[gene=pks3]
24.9213	25.5239	24.4262	27.6517	27.5225	28.4656	+	Delta_76_WT	1	0.999	9	51	51	51	0	0	0	20	21	10	0	0	0	541271000	392251000	644598000	2.59844	0.00909589	-2.92277	-6.74318	lcl|CP039850.1_prot_QCU60625.1_1216	lcl|CP039850.1_prot_QCU60625.1_1216 [gene=papA3] [locus_tag=FCU26_1235] [protein=putative conserved polyketide synthase associated protein papA3] [protein_id=QCU60625.1] [location=1321650..1323068] [gbkey=CDS]	lcl|CP039850.1_prot_QCU60625.1_1216 [gene=papA3] [locus_tag=FCU26_1235] [protein=putative conserved polyketide synthase associated protein papA3] [protein_id=QCU60625.1] [location=1321650..1323068] [gbkey=CDS]		472			[gene=papA3]
23.8079	24.0732	25.6615	27.2699	29.6235	29.7807	+	Delta_76_WT	1	0.999	6	27	27	27	1	1	0	10	9	6	593025	3796990	0	298726000	1272310000	1122550000	1.92866	0.0187558	-4.37716	-4.38972	lcl|CP039850.1_prot_QCU60627.1_1218	lcl|CP039850.1_prot_QCU60627.1_1218 [locus_tag=FCU26_1237] [protein=putative exported protein] [protein_id=QCU60627.1] [location=complement(1326147..1327226)] [gbkey=CDS]	lcl|CP039850.1_prot_QCU60627.1_1218 [locus_tag=FCU26_1237] [protein=putative exported protein] [protein_id=QCU60627.1] [location=complement(1326147..1327226)] [gbkey=CDS]		359			[locus_tag=FCU26_1237]
26.6975	26.0127	28.8209	27.7847	28.1163	27.0812			1	0.999	9	53	53	53	5	6	3	8	14	17	163335000	14944700	0	577590000	271457000	667284000	0.208297	0.675682	-0.483683	-0.538156	lcl|CP039850.1_prot_QCU60628.1_1219	lcl|CP039850.1_prot_QCU60628.1_1219 [gene=fadD21] [locus_tag=FCU26_1238] [protein=putative fatty-acid--CoA ligase fadD21] [protein_id=QCU60628.1] [location=complement(1327391..1329127)] [gbkey=CDS]	lcl|CP039850.1_prot_QCU60628.1_1219 [gene=fadD21] [locus_tag=FCU26_1238] [protein=putative fatty-acid--CoA ligase fadD21] [protein_id=QCU60628.1] [location=complement(1327391..1329127)] [gbkey=CDS]		578			[gene=fadD21]
22.5471	22.8961	25.6782	23.5767	27.3925	27.4209			1	0.9989	2	9	9	9	0	1	2	2	2	2	10150500	12819600	1362600	20242300	300811000	288485000	0.681612	0.193083	-2.42292	-1.49937	lcl|CP039850.1_prot_QCU60629.1_1220	lcl|CP039850.1_prot_QCU60629.1_1220 [locus_tag=FCU26_1239] [protein=hypothetical protein] [protein_id=QCU60629.1] [location=complement(1329304..1330920)] [gbkey=CDS]	lcl|CP039850.1_prot_QCU60629.1_1220 [locus_tag=FCU26_1239] [protein=hypothetical protein] [protein_id=QCU60629.1] [location=complement(1329304..1330920)] [gbkey=CDS]		538			[locus_tag=FCU26_1239]
24.913	24.8172	25.78	25.71	28.4503	28.0278			1	0.999	3	16	16	16	0	0	0	5	5	6	1161260	0	0	74279100	630565000	382289000	1.15641	0.0599399	-2.22593	-2.45913	lcl|CP039850.1_prot_QCU60630.1_1221	lcl|CP039850.1_prot_QCU60630.1_1221 [gene=rocA] [locus_tag=FCU26_1240] [protein=putative pyrroline-5-carboxylate dehydrogenase rocA] [protein_id=QCU60630.1] [location=1331005..1332636] [gbkey=CDS]	lcl|CP039850.1_prot_QCU60630.1_1221 [gene=rocA] [locus_tag=FCU26_1240] [protein=putative pyrroline-5-carboxylate dehydrogenase rocA] [protein_id=QCU60630.1] [location=1331005..1332636] [gbkey=CDS]		543			[gene=rocA]
24.7979	25.0572	25.0078	29.2061	29.2795	29.1925	+	Delta_76_WT	1	0.999	6	38	38	38	0	0	0	10	14	14	0	0	0	203478000	1900280000	1535170000	6.04916	0	-4.27178	-50.8801	lcl|CP039850.1_prot_QCU60632.1_1223	lcl|CP039850.1_prot_QCU60632.1_1223 [gene=sigI] [locus_tag=FCU26_1242] [protein=putative alternative RNA polymerase sigma factor SigI] [protein_id=QCU60632.1] [location=1333707..1334579] [gbkey=CDS]	lcl|CP039850.1_prot_QCU60632.1_1223 [gene=sigI] [locus_tag=FCU26_1242] [protein=putative alternative RNA polymerase sigma factor SigI] [protein_id=QCU60632.1] [location=1333707..1334579] [gbkey=CDS]		290			[gene=sigI]
29.605	29.7874	29.1787	28.5553	28.5707	28.9986	+	Delta_76_WT	1	0.999	11	147	147	147	32	32	28	23	17	15	1150260000	1411660000	874348000	606785000	767430000	961125000	1.6123	0.0250822	0.815526	3.52149	lcl|CP039850.1_prot_QCU60635.1_1226	lcl|CP039850.1_prot_QCU60635.1_1226 [locus_tag=FCU26_1245] [protein=Hypothetical protein] [protein_id=QCU60635.1] [location=1336543..1337370] [gbkey=CDS]	lcl|CP039850.1_prot_QCU60635.1_1226 [locus_tag=FCU26_1245] [protein=Hypothetical protein] [protein_id=QCU60635.1] [location=1336543..1337370] [gbkey=CDS]		275			[locus_tag=FCU26_1245]
27.9668	28.1274	28.3467	28.8112	29.2567	29.1884	+	Delta_76_WT	1	0.999	10	113	113	113	11	15	5	26	31	25	416741000	356676000	377636000	404999000	794080000	1160900000	2.21681	0.01625	-0.938475	-5.30418	lcl|CP039850.1_prot_QCU60636.1_1227	lcl|CP039850.1_prot_QCU60636.1_1227 [gene=fadD36] [locus_tag=FCU26_1246] [protein=putative fatty-acid-CoA ligase fadD36] [protein_id=QCU60636.1] [location=1337410..1338831] [gbkey=CDS]	lcl|CP039850.1_prot_QCU60636.1_1227 [gene=fadD36] [locus_tag=FCU26_1246] [protein=putative fatty-acid-CoA ligase fadD36] [protein_id=QCU60636.1] [location=1337410..1338831] [gbkey=CDS]		473			[gene=fadD36]
28.645	28.4892	28.2918	29.6157	29.4554	29.5329	+	Delta_76_WT	1	0.999	14	180	180	180	25	25	22	41	38	29	502184000	499819000	466784000	1571320000	2552430000	2176300000	3.15426	0.00664286	-1.05934	-9.44401	lcl|CP039850.1_prot_QCU60644.1_1235	lcl|CP039850.1_prot_QCU60644.1_1235 [locus_tag=FCU26_1254] [protein=putative transferase] [protein_id=QCU60644.1] [location=complement(1345815..1346768)] [gbkey=CDS]	lcl|CP039850.1_prot_QCU60644.1_1235 [locus_tag=FCU26_1254] [protein=putative transferase] [protein_id=QCU60644.1] [location=complement(1345815..1346768)] [gbkey=CDS]		317			[locus_tag=FCU26_1254]
26.9027	26.9543	26.4604	27.7147	27.4526	27.761	+	Delta_76_WT	1	0.999	10	60	60	60	10	7	6	13	12	12	211510000	234979000	94120600	375998000	426119000	513373000	2.04221	0.0166962	-0.870267	-4.73452	lcl|CP039850.1_prot_QCU60645.1_1236	lcl|CP039850.1_prot_QCU60645.1_1236 [gene=dapE] [locus_tag=FCU26_1255] [protein=putative succinyl-diaminopimelate desuccinylase dapE] [protein_id=QCU60645.1] [location=1346859..1347923] [gbkey=CDS]	lcl|CP039850.1_prot_QCU60645.1_1236 [gene=dapE] [locus_tag=FCU26_1255] [protein=putative succinyl-diaminopimelate desuccinylase dapE] [protein_id=QCU60645.1] [location=1346859..1347923] [gbkey=CDS]		354			[gene=dapE]
28.7037	28.921	28.5287	29.2376	29.5063	29.4264	+	Delta_76_WT	1	0.999	21	310	310	310	38	45	26	67	64	70	535130000	651274000	514202000	685329000	806948000	935975000	2.0787	0.0164198	-0.672307	-4.84947	lcl|CP039850.1_prot_QCU60649.1_1240	lcl|CP039850.1_prot_QCU60649.1_1240 [gene=fadD6] [locus_tag=FCU26_1259] [protein=putative fatty-acid-CoA ligase fadD6] [protein_id=QCU60649.1] [location=1350931..1352724] [gbkey=CDS]	lcl|CP039850.1_prot_QCU60649.1_1240 [gene=fadD6] [locus_tag=FCU26_1259] [protein=putative fatty-acid-CoA ligase fadD6] [protein_id=QCU60649.1] [location=1350931..1352724] [gbkey=CDS]		597			[gene=fadD6]
25.7071	25.6262	24.5717	26.6129	29.0562	29.6069	+	Delta_76_WT	1	0.999	4	19	19	19	3	4	3	3	3	3	18879000	25428300	8639160	54666600	272881000	402848000	1.46408	0.0327393	-3.12368	-3.15497	lcl|CP039850.1_prot_QCU60656.1_1247	lcl|CP039850.1_prot_QCU60656.1_1247 [gene=glgC] [locus_tag=FCU26_1266] [protein=putative glucose-1-phosphate adenylyltransferase glgC] [protein_id=QCU60656.1] [location=1357435..1358649] [gbkey=CDS]	lcl|CP039850.1_prot_QCU60656.1_1247 [gene=glgC] [locus_tag=FCU26_1266] [protein=putative glucose-1-phosphate adenylyltransferase glgC] [protein_id=QCU60656.1] [location=1357435..1358649] [gbkey=CDS]		404			[gene=glgC]
26.8276	27.3181	26.2764	28.9565	29.3802	30.1868	+	Delta_76_WT	1	0.999	18	132	132	132	7	9	3	39	39	35	345833000	312089000	120963000	653038000	1040230000	940305000	2.34274	0.0148991	-2.70048	-5.74767	lcl|CP039850.1_prot_QCU60658.1_1249	lcl|CP039850.1_prot_QCU60658.1_1249 [locus_tag=FCU26_1268] [protein=hypothetical protein] [protein_id=QCU60658.1] [location=complement(1359358..1361043)] [gbkey=CDS]	lcl|CP039850.1_prot_QCU60658.1_1249 [locus_tag=FCU26_1268] [protein=hypothetical protein] [protein_id=QCU60658.1] [location=complement(1359358..1361043)] [gbkey=CDS]		561			[locus_tag=FCU26_1268]
24.5671	26.8149	25.3095	27.8391	30.1483	29.7226	+	Delta_76_WT	1	0.999	3	9	9	9	0	2	0	3	2	2	0	118057000	0	250272000	1492380000	1154960000	1.71401	0.0221581	-3.67283	-3.78698	lcl|CP039850.1_prot_QCU60660.1_1251	lcl|CP039850.1_prot_QCU60660.1_1251 [locus_tag=FCU26_1270] [protein=ABC transporter] [protein_id=QCU60660.1] [location=complement(1361754..1363400)] [gbkey=CDS]	lcl|CP039850.1_prot_QCU60660.1_1251 [locus_tag=FCU26_1270] [protein=ABC transporter] [protein_id=QCU60660.1] [location=complement(1361754..1363400)] [gbkey=CDS]		548			[locus_tag=FCU26_1270]
27.0739	27.5832	28.738	28.9637	29.7799	29.8874	+	Delta_76_WT	1	0.999	7	48	48	48	4	2	4	11	10	17	160814000	229402000	223018000	532458000	3564750000	2360370000	1.41994	0.0352065	-1.74529	-3.05011	lcl|CP039850.1_prot_QCU60661.1_1252	lcl|CP039850.1_prot_QCU60661.1_1252 [locus_tag=FCU26_1271] [protein=ABC transporter] [protein_id=QCU60661.1] [location=complement(1363397..1364332)] [gbkey=CDS]	lcl|CP039850.1_prot_QCU60661.1_1252 [locus_tag=FCU26_1271] [protein=ABC transporter] [protein_id=QCU60661.1] [location=complement(1363397..1364332)] [gbkey=CDS]		311			[locus_tag=FCU26_1271]
27.7934	27.9523	27.998	28.5091	28.163	28.0651			1	0.999	4	45	45	45	6	5	6	8	10	10	357487000	384913000	361548000	975464000	779704000	483311000	1.04906	0.078156	-0.331154	-2.23294	lcl|CP039850.1_prot_QCU60663.1_1254	lcl|CP039850.1_prot_QCU60663.1_1254 [locus_tag=FCU26_1273] [protein=putative methyltransferase] [protein_id=QCU60663.1] [location=complement(1365102..1365749)] [gbkey=CDS]	lcl|CP039850.1_prot_QCU60663.1_1254 [locus_tag=FCU26_1273] [protein=putative methyltransferase] [protein_id=QCU60663.1] [location=complement(1365102..1365749)] [gbkey=CDS]		215			[locus_tag=FCU26_1273]
29.9387	30.1646	30.1066	30.2693	30.4152	30.4919	+	Delta_76_WT	1	0.999	18	333	333	333	50	54	43	68	64	54	2256530000	2372600000	1495160000	2863910000	3464920000	2827680000	1.57405	0.0254359	-0.322172	-3.42468	lcl|CP039850.1_prot_QCU60666.1_1257	lcl|CP039850.1_prot_QCU60666.1_1257 [gene=htrA] [locus_tag=FCU26_1276] [protein=putative serine protease htrA] [protein_id=QCU60666.1] [location=1367488..1369062] [gbkey=CDS]	lcl|CP039850.1_prot_QCU60666.1_1257 [gene=htrA] [locus_tag=FCU26_1276] [protein=putative serine protease htrA] [protein_id=QCU60666.1] [location=1367488..1369062] [gbkey=CDS]		524			[gene=htrA]
28.328	28.5132	28.315	28.8526	28.7567	28.9816	+	Delta_76_WT	1	0.999	10	118	118	118	19	20	11	22	21	25	360455000	395590000	414027000	692555000	2084820000	1319550000	2.19673	0.0165263	-0.478275	-5.23607	lcl|CP039850.1_prot_QCU60672.1_1263	lcl|CP039850.1_prot_QCU60672.1_1263 [gene=mrp] [locus_tag=FCU26_1282] [protein=putative MRP-related protein mrp] [protein_id=QCU60672.1] [location=complement(1373378..1374550)] [gbkey=CDS]	lcl|CP039850.1_prot_QCU60672.1_1263 [gene=mrp] [locus_tag=FCU26_1282] [protein=putative MRP-related protein mrp] [protein_id=QCU60672.1] [location=complement(1373378..1374550)] [gbkey=CDS]		390			[gene=mrp]
26.1676	27.2229	28.0373	27.4812	29.7355	30.1129			1	0.999	11	66	66	66	6	12	6	12	15	15	206761000	284186000	82987700	175628000	649979000	957351000	0.934895	0.100608	-1.96726	-1.99957	lcl|CP039850.1_prot_QCU60675.1_1266	lcl|CP039850.1_prot_QCU60675.1_1266 [locus_tag=FCU26_1285] [protein=hypothetical protein] [protein_id=QCU60675.1] [location=complement(1376462..1377769)] [gbkey=CDS]	lcl|CP039850.1_prot_QCU60675.1_1266 [locus_tag=FCU26_1285] [protein=hypothetical protein] [protein_id=QCU60675.1] [location=complement(1376462..1377769)] [gbkey=CDS]		435			[locus_tag=FCU26_1285]
28.0862	28.4928	28.8593	29.8695	29.951	29.8345	+	Delta_76_WT	1	0.999	4	41	41	41	7	7	5	8	7	7	382653000	433371000	523644000	805358000	966319000	904980000	2.46888	0.0143864	-1.40557	-6.22198	lcl|CP039850.1_prot_QCU60677.1_1268	lcl|CP039850.1_prot_QCU60677.1_1268 [locus_tag=FCU26_1287] [protein=putative transmembrane protein] [protein_id=QCU60677.1] [location=1378577..1379104] [gbkey=CDS]	lcl|CP039850.1_prot_QCU60677.1_1268 [locus_tag=FCU26_1287] [protein=putative transmembrane protein] [protein_id=QCU60677.1] [location=1378577..1379104] [gbkey=CDS]		175			[locus_tag=FCU26_1287]
26.0721	26.9088	26.942	28.7382	28.7552	28.7584	+	Delta_76_WT	1	0.999	8	50	50	50	2	2	3	13	17	13	55486400	119684000	101412000	419463000	2528110000	1339400000	2.75241	0.00989091	-2.10968	-7.41143	lcl|CP039850.1_prot_QCU60678.1_1269	lcl|CP039850.1_prot_QCU60678.1_1269 [gene=lpqY] [locus_tag=FCU26_1288] [protein=putative sugar-binding lipoprotein lpqY] [protein_id=QCU60678.1] [location=1379125..1380531] [gbkey=CDS]	lcl|CP039850.1_prot_QCU60678.1_1269 [gene=lpqY] [locus_tag=FCU26_1288] [protein=putative sugar-binding lipoprotein lpqY] [protein_id=QCU60678.1] [location=1379125..1380531] [gbkey=CDS]		468			[gene=lpqY]
27.2232	26.8263	27.4478	29.0304	29.4222	29.5703	+	Delta_76_WT	1	0.999	11	86	86	86	5	9	11	16	22	23	151307000	174913000	186586000	628620000	2454640000	2354100000	3.06596	0.0058125	-2.1752	-8.95811	lcl|CP039850.1_prot_QCU60681.1_1272	lcl|CP039850.1_prot_QCU60681.1_1272 [gene=sugC] [locus_tag=FCU26_1291] [protein=ABC transporter sugC] [protein_id=QCU60681.1] [location=1382285..1383466] [gbkey=CDS]	lcl|CP039850.1_prot_QCU60681.1_1272 [gene=sugC] [locus_tag=FCU26_1291] [protein=ABC transporter sugC] [protein_id=QCU60681.1] [location=1382285..1383466] [gbkey=CDS]		393			[gene=sugC]
25.6356	26.0493	27.753	26.4377	26.3189	26.3266			1	0.999	6	45	45	45	4	5	4	14	8	10	68162100	135410000	0	222773000	208514000	299831000	0.0633034	0.890028	0.118199	0.182095	lcl|CP039850.1_prot_QCU60682.1_1273	lcl|CP039850.1_prot_QCU60682.1_1273 [gene=corA] [locus_tag=FCU26_1292] [protein=putative magnesium and cobalt transport transmembrane protein corA] [protein_id=QCU60682.1] [location=complement(1383543..1384643)] [gbkey=CDS]	lcl|CP039850.1_prot_QCU60682.1_1273 [gene=corA] [locus_tag=FCU26_1292] [protein=putative magnesium and cobalt transport transmembrane protein corA] [protein_id=QCU60682.1] [location=complement(1383543..1384643)] [gbkey=CDS]		366			[gene=corA]
32.1929	32.0601	32.1024	32.5023	33.0976	32.8933	+	Delta_76_WT	1	0.999	12	455	455	455	73	63	53	89	99	78	3492130000	4032680000	1725820000	8146610000	38877600000	32235300000	1.78561	0.0195193	-0.712613	-3.98133	lcl|CP039850.1_prot_QCU60683.1_1274	lcl|CP039850.1_prot_QCU60683.1_1274 [gene=mdh] [locus_tag=FCU26_1293] [protein=putative malate dehydrogenase mdh] [protein_id=QCU60683.1] [location=1384814..1385803] [gbkey=CDS]	lcl|CP039850.1_prot_QCU60683.1_1274 [gene=mdh] [locus_tag=FCU26_1293] [protein=putative malate dehydrogenase mdh] [protein_id=QCU60683.1] [location=1384814..1385803] [gbkey=CDS]		329			[gene=mdh]
26.0527	26.5415	26.4357	25.9077	25.8715	28.9188			1	0.999	5	29	29	29	7	4	6	5	4	3	95716100	64060100	134619000	76355700	324073000	349655000	0.211254	0.670386	-0.556087	-0.54484	lcl|CP039850.1_prot_QCU60684.1_1275	lcl|CP039850.1_prot_QCU60684.1_1275 [locus_tag=FCU26_1294] [protein=hypothetical protein] [protein_id=QCU60684.1] [location=1385879..1386139] [gbkey=CDS]	lcl|CP039850.1_prot_QCU60684.1_1275 [locus_tag=FCU26_1294] [protein=hypothetical protein] [protein_id=QCU60684.1] [location=1385879..1386139] [gbkey=CDS]		86			[locus_tag=FCU26_1294]
26.4128	26.2815	25.6708	27.0152	27.4838	27.1122	+	Delta_76_WT	1	0.999	4	27	27	27	3	3	1	5	10	5	167910000	153260000	41104400	290516000	366968000	309220000	1.79733	0.019069	-1.08199	-4.01377	lcl|CP039850.1_prot_QCU60687.1_1278	lcl|CP039850.1_prot_QCU60687.1_1278 [gene=lpqZ] [locus_tag=FCU26_1297] [protein=Putative lipoprotein lpqZ] [protein_id=QCU60687.1] [location=1388458..1389318] [gbkey=CDS]	lcl|CP039850.1_prot_QCU60687.1_1278 [gene=lpqZ] [locus_tag=FCU26_1297] [protein=Putative lipoprotein lpqZ] [protein_id=QCU60687.1] [location=1388458..1389318] [gbkey=CDS]		286			[gene=lpqZ]
30.628	30.6207	30.2412	30.4211	30.4019	30.221			1	0.999	10	226	226	226	36	40	41	35	34	40	2965660000	4207680000	2783270000	3205110000	1432610000	1885120000	0.447644	0.372693	0.148588	1.04079	lcl|CP039850.1_prot_QCU60688.1_1279	lcl|CP039850.1_prot_QCU60688.1_1279 [locus_tag=FCU26_1298] [protein=putative short-chain type dehydrogenase/reductase] [protein_id=QCU60688.1] [location=complement(1389399..1390229)] [gbkey=CDS]	lcl|CP039850.1_prot_QCU60688.1_1279 [locus_tag=FCU26_1298] [protein=putative short-chain type dehydrogenase/reductase] [protein_id=QCU60688.1] [location=complement(1389399..1390229)] [gbkey=CDS]		276			[locus_tag=FCU26_1298]
29.782	29.76	29.928	30.0107	30.1643	30.2522	+	Delta_76_WT	1	0.999	49	447	447	447	69	81	37	79	93	88	1197560000	1393140000	1905180000	1124270000	1497120000	1534600000	1.65124	0.0237895	-0.319008	-3.6217	lcl|CP039850.1_prot_QCU60691.1_1282	lcl|CP039850.1_prot_QCU60691.1_1282 [gene=kgd] [locus_tag=FCU26_1301] [protein=alpha-ketoglutarate decarboxylase] [protein_id=QCU60691.1] [location=complement(1390958..1394653)] [gbkey=CDS]	lcl|CP039850.1_prot_QCU60691.1_1282 [gene=kgd] [locus_tag=FCU26_1301] [protein=alpha-ketoglutarate decarboxylase] [protein_id=QCU60691.1] [location=complement(1390958..1394653)] [gbkey=CDS]		1231			[gene=kgd]
23.183	23.338	24.7673	24.7413	27.1614	27.6405	+	Delta_76_WT	1	0.999	4	20	20	20	3	5	0	4	5	3	33156600	17505000	0	43180300	224993000	324459000	1.25484	0.049369	-2.7516	-2.67337	lcl|CP039850.1_prot_QCU60694.1_1285	lcl|CP039850.1_prot_QCU60694.1_1285 [locus_tag=FCU26_1304] [protein=hypothetical protein] [protein_id=QCU60694.1] [location=complement(1397422..1400841)] [gbkey=CDS]	lcl|CP039850.1_prot_QCU60694.1_1285 [locus_tag=FCU26_1304] [protein=hypothetical protein] [protein_id=QCU60694.1] [location=complement(1397422..1400841)] [gbkey=CDS]		1139			[locus_tag=FCU26_1304]
26.2987	26.4321	27.338	27.3121	29.0035	29.2478			1	0.999	8	44	44	44	12	8	4	7	7	6	309313000	326965000	265154000	366380000	703467000	395883000	1.24516	0.0501764	-1.83155	-2.65197	lcl|CP039850.1_prot_QCU60696.1_1287	lcl|CP039850.1_prot_QCU60696.1_1287 [gene=deaD] [locus_tag=FCU26_1306] [protein=putative cold-shock dead-box-likeprotein deaD] [protein_id=QCU60696.1] [location=1401571..1403262] [gbkey=CDS]	lcl|CP039850.1_prot_QCU60696.1_1287 [gene=deaD] [locus_tag=FCU26_1306] [protein=putative cold-shock dead-box-likeprotein deaD] [protein_id=QCU60696.1] [location=1401571..1403262] [gbkey=CDS]		563			[gene=deaD]
26.8703	25.2958	24.7349	26.3891	26.6742	26.3506			1	0.999	3	19	19	19	3	4	1	5	4	2	108811000	97948400	64844300	86230000	137598000	107735000	0.576254	0.258855	-0.837629	-1.29405	lcl|CP039850.1_prot_QCU60700.1_1291	lcl|CP039850.1_prot_QCU60700.1_1291 [locus_tag=FCU26_1310] [protein=hypothetical protein] [protein_id=QCU60700.1] [location=1405933..1406832] [gbkey=CDS]	lcl|CP039850.1_prot_QCU60700.1_1291 [locus_tag=FCU26_1310] [protein=hypothetical protein] [protein_id=QCU60700.1] [location=1405933..1406832] [gbkey=CDS]		299			[locus_tag=FCU26_1310]
31.0368	30.4414	30.7648	30.828	30.9326	30.896			1	0.999	8	146	146	146	19	22	28	25	24	28	1423290000	1418290000	1225110000	2987400000	17217400000	8259970000	0.323992	0.516218	-0.137893	-0.788993	lcl|CP039850.1_prot_QCU60703.1_1294	lcl|CP039850.1_prot_QCU60703.1_1294 [locus_tag=FCU26_1313] [protein=hypothetical protein] [protein_id=QCU60703.1] [location=complement(1408077..1408526)] [gbkey=CDS]	lcl|CP039850.1_prot_QCU60703.1_1294 [locus_tag=FCU26_1313] [protein=hypothetical protein] [protein_id=QCU60703.1] [location=complement(1408077..1408526)] [gbkey=CDS]		149			[locus_tag=FCU26_1313]
28.1485	28.2144	25.3841	28.3698	28.4892	28.2448			1	0.999	6	70	70	70	11	13	3	12	18	13	715160000	614910000	143899000	712690000	963979000	599465000	0.526322	0.296472	-1.11892	-1.19633	lcl|CP039850.1_prot_QCU60704.1_1295	lcl|CP039850.1_prot_QCU60704.1_1295 [locus_tag=FCU26_1314] [protein=putative HIT-like protein] [protein_id=QCU60704.1] [location=complement(1408531..1408965)] [gbkey=CDS]	lcl|CP039850.1_prot_QCU60704.1_1295 [locus_tag=FCU26_1314] [protein=putative HIT-like protein] [protein_id=QCU60704.1] [location=complement(1408531..1408965)] [gbkey=CDS]		144			[locus_tag=FCU26_1314]
26.8757	27.3353	24.5693	28.4211	29.1469	29.1431	+	Delta_76_WT	1	0.999	7	73	73	73	11	11	3	16	16	16	189112000	284692000	18114900	415427000	818925000	1998480000	1.3871	0.0371047	-2.64361	-2.97327	lcl|CP039850.1_prot_QCU60705.1_1296	lcl|CP039850.1_prot_QCU60705.1_1296 [gene=amiB2] [locus_tag=FCU26_1315] [protein=putative amidase amiB2] [protein_id=QCU60705.1] [location=1409024..1410412] [gbkey=CDS]	lcl|CP039850.1_prot_QCU60705.1_1296 [gene=amiB2] [locus_tag=FCU26_1315] [protein=putative amidase amiB2] [protein_id=QCU60705.1] [location=1409024..1410412] [gbkey=CDS]		462			[gene=amiB2]
26.9614	26.967	27.1619	27.5139	27.8531	27.7678	+	Delta_76_WT	1	0.999	11	42	42	42	5	5	3	9	8	12	160372000	152128000	105815000	299543000	464462000	383513000	2.30654	0.0144069	-0.681517	-5.61722	lcl|CP039850.1_prot_QCU60706.1_1297	lcl|CP039850.1_prot_QCU60706.1_1297 [locus_tag=FCU26_1316] [protein=Adenylyl cyclase] [protein_id=QCU60706.1] [location=1410487..1411680] [gbkey=CDS]	lcl|CP039850.1_prot_QCU60706.1_1297 [locus_tag=FCU26_1316] [protein=Adenylyl cyclase] [protein_id=QCU60706.1] [location=1410487..1411680] [gbkey=CDS]		397			[locus_tag=FCU26_1316]
27.2867	27.176	27.324	27.3719	26.7441	27.1236			1	0.999	8	55	55	55	9	8	10	8	9	11	321381000	378480000	208302000	366827000	293415000	311974000	0.412598	0.413159	0.182353	0.970564	lcl|CP039850.1_prot_QCU60707.1_1298	lcl|CP039850.1_prot_QCU60707.1_1298 [locus_tag=FCU26_1317] [protein=Hypothetical protein] [protein_id=QCU60707.1] [location=1411853..1412533] [gbkey=CDS]	lcl|CP039850.1_prot_QCU60707.1_1298 [locus_tag=FCU26_1317] [protein=Hypothetical protein] [protein_id=QCU60707.1] [location=1411853..1412533] [gbkey=CDS]		226			[locus_tag=FCU26_1317]
27.8147	27.9092	27.6437	28.6651	28.6489	28.5416	+	Delta_76_WT	1	0.999	11	85	85	85	9	10	8	18	23	17	570105000	571217000	246281000	866937000	731854000	710724000	3.17346	0.00729412	-0.829349	-9.55286	lcl|CP039850.1_prot_QCU60708.1_1299	lcl|CP039850.1_prot_QCU60708.1_1299 [gene=pknH] [locus_tag=FCU26_1318] [protein=putative transmembrane serine/threonine-protein kinase H pknH] [protein_id=QCU60708.1] [location=complement(1412553..1414343)] [gbkey=CDS]	lcl|CP039850.1_prot_QCU60708.1_1299 [gene=pknH] [locus_tag=FCU26_1318] [protein=putative transmembrane serine/threonine-protein kinase H pknH] [protein_id=QCU60708.1] [location=complement(1412553..1414343)] [gbkey=CDS]		596			[gene=pknH]
27.558	27.8654	27.8268	28.5098	28.6049	28.8183	+	Delta_76_WT	1	0.999	14	113	113	113	9	15	7	27	29	26	265286000	330618000	191646000	478554000	428074000	561008000	2.59498	0.00903401	-0.894252	-6.72878	lcl|CP039850.1_prot_QCU60709.1_1300	lcl|CP039850.1_prot_QCU60709.1_1300 [gene=embR] [locus_tag=FCU26_1319] [protein=putative transcriptional regulatory protein embR] [protein_id=QCU60709.1] [location=complement(1414684..1415850)] [gbkey=CDS]	lcl|CP039850.1_prot_QCU60709.1_1300 [gene=embR] [locus_tag=FCU26_1319] [protein=putative transcriptional regulatory protein embR] [protein_id=QCU60709.1] [location=complement(1414684..1415850)] [gbkey=CDS]		388			[gene=embR]
29.649	29.7316	28.0639	29.8876	30.5301	30.0269			1	0.999	2	57	57	57	7	5	4	13	15	13	1048180000	1088690000	453668000	1669150000	1793090000	1676410000	0.801579	0.14011	-1.00005	-1.73415	lcl|CP039850.1_prot_QCU60711.1_1302	lcl|CP039850.1_prot_QCU60711.1_1302 [locus_tag=FCU26_1321] [protein=Conserved probable secreted protein] [protein_id=QCU60711.1] [location=complement(1417082..1417456)] [gbkey=CDS]	lcl|CP039850.1_prot_QCU60711.1_1302 [locus_tag=FCU26_1321] [protein=Conserved probable secreted protein] [protein_id=QCU60711.1] [location=complement(1417082..1417456)] [gbkey=CDS]		124			[locus_tag=FCU26_1321]
29.4923	28.8056	28.9522	29.6326	29.5588	29.8123			1	0.999	6	121	121	121	12	18	21	21	21	28	1087360000	887907000	1319440000	1511940000	1523980000	2237340000	1.23677	0.0503489	-0.584515	-2.6335	lcl|CP039850.1_prot_QCU60712.1_1303	lcl|CP039850.1_prot_QCU60712.1_1303 [gene=lprA] [locus_tag=FCU26_1322] [protein=Putative lipoprotein lprA] [protein_id=QCU60712.1] [location=complement(1417517..1418251)] [gbkey=CDS]	lcl|CP039850.1_prot_QCU60712.1_1303 [gene=lprA] [locus_tag=FCU26_1322] [protein=Putative lipoprotein lprA] [protein_id=QCU60712.1] [location=complement(1417517..1418251)] [gbkey=CDS]		244			[gene=lprA]
27.0012	27.2578	25.6357	28.9666	30.0573	30.8543	+	Delta_76_WT	1	0.999	2	27	27	27	2	4	2	9	4	6	364633000	329586000	217685000	653641000	495331000	1080750000	1.9577	0.0178404	-3.32785	-4.47608	lcl|CP039850.1_prot_QCU60716.1_1307	lcl|CP039850.1_prot_QCU60716.1_1307 [gene=lprB] [locus_tag=FCU26_1326] [protein=Putative lipoprotein lprB] [protein_id=QCU60716.1] [location=1422700..1423257] [gbkey=CDS]	lcl|CP039850.1_prot_QCU60716.1_1307 [gene=lprB] [locus_tag=FCU26_1326] [protein=Putative lipoprotein lprB] [protein_id=QCU60716.1] [location=1422700..1423257] [gbkey=CDS]		185			[gene=lprB]
29.294	29.1615	27.9339	30.4178	31.3581	30.0462	+	Delta_76_WT	1	0.999	5	86	86	86	16	9	13	19	14	15	1255270000	1298460000	354486000	2758460000	5971280000	2085960000	1.44368	0.0331293	-1.81091	-3.10627	lcl|CP039850.1_prot_QCU60717.1_1308	lcl|CP039850.1_prot_QCU60717.1_1308 [gene=lprC] [locus_tag=FCU26_1327] [protein=Putative lipoprotein lprC] [protein_id=QCU60717.1] [location=1423254..1423796] [gbkey=CDS]	lcl|CP039850.1_prot_QCU60717.1_1308 [gene=lprC] [locus_tag=FCU26_1327] [protein=Putative lipoprotein lprC] [protein_id=QCU60717.1] [location=1423254..1423796] [gbkey=CDS]		180			[gene=lprC]
28.7726	28.9697	28.3933	29.2052	29.0893	28.8087			1	0.999	8	75	75	75	11	11	9	9	18	17	290299000	293560000	160587000	584722000	3215200000	1573870000	0.715312	0.17789	-0.322504	-1.56509	lcl|CP039850.1_prot_QCU60718.1_1309	lcl|CP039850.1_prot_QCU60718.1_1309 [locus_tag=FCU26_1328] [protein=hypothetical protein] [protein_id=QCU60718.1] [location=complement(1423941..1424417)] [gbkey=CDS]	lcl|CP039850.1_prot_QCU60718.1_1309 [locus_tag=FCU26_1328] [protein=hypothetical protein] [protein_id=QCU60718.1] [location=complement(1423941..1424417)] [gbkey=CDS]		158			[locus_tag=FCU26_1328]
26.534	26.8406	24.2467	26.8551	26.6302	26.6804			1	0.999	8	27	27	27	5	3	0	6	3	10	97958300	111881000	0	108944000	108200000	96300700	0.443685	0.376868	-0.84818	-1.03289	lcl|CP039850.1_prot_QCU60719.1_1310	lcl|CP039850.1_prot_QCU60719.1_1310 [locus_tag=FCU26_1329] [protein=hypothetical protein] [protein_id=QCU60719.1] [location=1424667..1425920] [gbkey=CDS]	lcl|CP039850.1_prot_QCU60719.1_1310 [locus_tag=FCU26_1329] [protein=hypothetical protein] [protein_id=QCU60719.1] [location=1424667..1425920] [gbkey=CDS]		417			[locus_tag=FCU26_1329]
27.0673	27.6443	27.4928	29.5697	29.8324	29.3488	+	Delta_76_WT	1	0.999	18	130	130	130	7	7	9	27	42	38	165131000	183301000	116986000	617588000	3895250000	2277480000	3.21987	0.00826667	-2.18217	-9.82078	lcl|CP039850.1_prot_QCU60721.1_1312	lcl|CP039850.1_prot_QCU60721.1_1312 [locus_tag=FCU26_1331] [protein=putative dehydrogenase FAD flavoprotein gmc oxidoreductase] [protein_id=QCU60721.1] [location=1428565..1430151] [gbkey=CDS]	lcl|CP039850.1_prot_QCU60721.1_1312 [locus_tag=FCU26_1331] [protein=putative dehydrogenase FAD flavoprotein gmc oxidoreductase] [protein_id=QCU60721.1] [location=1428565..1430151] [gbkey=CDS]		528			[locus_tag=FCU26_1331]
28.4909	28.8012	28.2681	29.2583	29.5758	29.628	+	Delta_76_WT	1	0.999	13	122	122	122	15	20	10	28	25	24	624491000	622015000	340804000	858401000	867294000	837008000	2.12933	0.0171773	-0.967266	-5.01249	lcl|CP039850.1_prot_QCU60722.1_1313	lcl|CP039850.1_prot_QCU60722.1_1313 [gene=oppA] [locus_tag=FCU26_1332] [protein=putative periplasmic oligopeptide-binding lipoprotein oppA] [protein_id=QCU60722.1] [location=complement(1430168..1431943)] [gbkey=CDS]	lcl|CP039850.1_prot_QCU60722.1_1313 [gene=oppA] [locus_tag=FCU26_1332] [protein=putative periplasmic oligopeptide-binding lipoprotein oppA] [protein_id=QCU60722.1] [location=complement(1430168..1431943)] [gbkey=CDS]		591			[gene=oppA]
24.9356	25.1047	25.0802	28.2443	29.7589	29.8515	+	Delta_76_WT	1	0.999	15	89	89	89	8	6	6	24	20	25	40409400	30268700	46496100	307515000	1969260000	1606900000	2.89993	0.0100952	-4.24474	-8.10614	lcl|CP039850.1_prot_QCU60723.1_1314	lcl|CP039850.1_prot_QCU60723.1_1314 [gene=oppD] [locus_tag=FCU26_1333] [protein=ABC transporter oppD] [protein_id=QCU60723.1] [location=complement(1431936..1433774)] [gbkey=CDS]	lcl|CP039850.1_prot_QCU60723.1_1314 [gene=oppD] [locus_tag=FCU26_1333] [protein=ABC transporter oppD] [protein_id=QCU60723.1] [location=complement(1431936..1433774)] [gbkey=CDS]		612			[gene=oppD]
28.1991	28.7622	28.1052	29.1478	29.7079	30.0172	+	Delta_76_WT	1	0.999	6	57	57	57	8	11	13	9	9	7	421450000	479401000	252853000	799036000	4057760000	2358440000	1.7493	0.0214959	-1.26877	-3.88197	lcl|CP039850.1_prot_QCU60726.1_1317	lcl|CP039850.1_prot_QCU60726.1_1317 [gene=canA] [locus_tag=FCU26_1336] [protein=Beta-carbonic anhydrase] [protein_id=QCU60726.1] [location=1435827..1436318] [gbkey=CDS]	lcl|CP039850.1_prot_QCU60726.1_1317 [gene=canA] [locus_tag=FCU26_1336] [protein=Beta-carbonic anhydrase] [protein_id=QCU60726.1] [location=1435827..1436318] [gbkey=CDS]		163			[gene=canA]
24.1161	24.7447	23.1048	25.9892	29.6049	28.639	+	Delta_76_WT	1	0.999	3	24	24	24	2	3	3	6	5	5	15086700	21331700	3083710	44074600	694278000	377878000	1.58824	0.0252831	-4.08916	-3.4604	lcl|CP039850.1_prot_QCU60727.1_1318	lcl|CP039850.1_prot_QCU60727.1_1318 [gene=cysD] [locus_tag=FCU26_1337] [protein=putative sulfate adenylyltransferase subunit 2 cysD] [protein_id=QCU60727.1] [location=1436412..1437410] [gbkey=CDS]	lcl|CP039850.1_prot_QCU60727.1_1318 [gene=cysD] [locus_tag=FCU26_1337] [protein=putative sulfate adenylyltransferase subunit 2 cysD] [protein_id=QCU60727.1] [location=1436412..1437410] [gbkey=CDS]		332			[gene=cysD]
24.4072	24.7911	24.1547	25.9414	27.052	27.9963	+	Delta_76_WT	1	0.999	7	27	27	27	1	3	4	6	7	6	1757930	28758100	5793190	110470000	227917000	337130000	1.82551	0.0189393	-2.54556	-4.09247	lcl|CP039850.1_prot_QCU60728.1_1319	lcl|CP039850.1_prot_QCU60728.1_1319 [gene=cysN] [locus_tag=FCU26_1338] [protein=putative bifunctional enzyme cysN/cysC] [protein_id=QCU60728.1] [location=1437410..1439254] [gbkey=CDS]	lcl|CP039850.1_prot_QCU60728.1_1319 [gene=cysN] [locus_tag=FCU26_1338] [protein=putative bifunctional enzyme cysN/cysC] [protein_id=QCU60728.1] [location=1437410..1439254] [gbkey=CDS]		614			[gene=cysN]
26.4364	26.6894	26.208	27.8418	30.1914	29.9789	+	Delta_76_WT	1	0.999	6	46	46	46	5	9	5	7	8	12	276900000	265064000	209204000	266850000	537928000	633549000	1.71553	0.022202	-2.89282	-3.79104	lcl|CP039850.1_prot_QCU60729.1_1320	lcl|CP039850.1_prot_QCU60729.1_1320 [locus_tag=FCU26_1339] [protein=hypothetical protein] [protein_id=QCU60729.1] [location=1439308..1439793] [gbkey=CDS]	lcl|CP039850.1_prot_QCU60729.1_1320 [locus_tag=FCU26_1339] [protein=hypothetical protein] [protein_id=QCU60729.1] [location=1439308..1439793] [gbkey=CDS]		161			[locus_tag=FCU26_1339]
24.1347	23.7795	25.0851	27.165	28.0219	29.3395	+	Delta_76_WT	1	0.999	4	16	16	16	2	1	0	2	6	5	1843120	1170950	0	160863000	263732000	375705000	2.17779	0.0166931	-3.84235	-5.17247	lcl|CP039850.1_prot_QCU60731.1_1322	lcl|CP039850.1_prot_QCU60731.1_1322 [locus_tag=FCU26_1341] [protein=Hypothetical protein] [protein_id=QCU60731.1] [location=1441129..1441749] [gbkey=CDS]	lcl|CP039850.1_prot_QCU60731.1_1322 [locus_tag=FCU26_1341] [protein=Hypothetical protein] [protein_id=QCU60731.1] [location=1441129..1441749] [gbkey=CDS]		206			[locus_tag=FCU26_1341]
24.0112	24.5188	25.0374	26.1938	27.9464	28.5177	+	Delta_76_WT	1	0.999	2	12	12	12	0	0	0	3	4	5	0	0	0	163895000	366544000	469638000	1.78896	0.0195613	-3.0301	-3.99058	lcl|CP039850.1_prot_QCU60732.1_1323	lcl|CP039850.1_prot_QCU60732.1_1323 [locus_tag=FCU26_1342] [protein=hypothetical protein] [protein_id=QCU60732.1] [location=complement(1441888..1443453)] [gbkey=CDS]	lcl|CP039850.1_prot_QCU60732.1_1323 [locus_tag=FCU26_1342] [protein=hypothetical protein] [protein_id=QCU60732.1] [location=complement(1441888..1443453)] [gbkey=CDS]		521			[locus_tag=FCU26_1342]
27.849	27.5855	28.0705	28.7007	29.1634	28.9931	+	Delta_76_WT	1	0.999	22	147	147	147	14	16	10	30	41	36	210548000	243143000	218796000	240135000	591264000	667552000	2.34039	0.0148311	-1.11741	-5.73913	lcl|CP039850.1_prot_QCU60735.1_1326	lcl|CP039850.1_prot_QCU60735.1_1326 [gene=argS] [locus_tag=FCU26_1346] [protein=putative arginyl-tRNA synthetase argS] [protein_id=QCU60735.1] [location=1444785..1446437] [gbkey=CDS]	lcl|CP039850.1_prot_QCU60735.1_1326 [gene=argS] [locus_tag=FCU26_1346] [protein=putative arginyl-tRNA synthetase argS] [protein_id=QCU60735.1] [location=1444785..1446437] [gbkey=CDS]		550			[gene=argS]
27.7162	27.6667	27.7207	28.5952	28.4977	28.4667	+	Delta_76_WT	1	0.999	10	70	70	70	13	14	8	9	17	9	294515000	185036000	296028000	386262000	919164000	841503000	4.37292	0	-0.81865	-19.3124	lcl|CP039850.1_prot_QCU60736.1_1327	lcl|CP039850.1_prot_QCU60736.1_1327 [gene=lysA] [locus_tag=FCU26_1347] [protein=putative diaminopimelate decarboxylase lysA] [protein_id=QCU60736.1] [location=1446434..1447777] [gbkey=CDS]	lcl|CP039850.1_prot_QCU60736.1_1327 [gene=lysA] [locus_tag=FCU26_1347] [protein=putative diaminopimelate decarboxylase lysA] [protein_id=QCU60736.1] [location=1446434..1447777] [gbkey=CDS]		447			[gene=lysA]
29.5447	29.4068	29.5538	30.4213	30.3253	30.1886	+	Delta_76_WT	1	0.999	12	127	127	127	21	16	13	22	28	27	1009620000	965814000	731282000	1684340000	5201200000	4018790000	3.21785	0.00808696	-0.809987	-9.80898	lcl|CP039850.1_prot_QCU60737.1_1328	lcl|CP039850.1_prot_QCU60737.1_1328 [gene=thrA] [locus_tag=FCU26_1348] [protein=putative homoserine dehydrogenase thrA] [protein_id=QCU60737.1] [location=1447781..1449106] [gbkey=CDS]	lcl|CP039850.1_prot_QCU60737.1_1328 [gene=thrA] [locus_tag=FCU26_1348] [protein=putative homoserine dehydrogenase thrA] [protein_id=QCU60737.1] [location=1447781..1449106] [gbkey=CDS]		441			[gene=thrA]
28.1388	28.2993	28.1035	27.8983	27.8207	27.7578	+	Delta_76_WT	1	0.999	16	142	142	142	28	38	10	26	18	22	371039000	359968000	232039000	232681000	312910000	292853000	2.08932	0.0163511	0.354914	4.88334	lcl|CP039850.1_prot_QCU60738.1_1329	lcl|CP039850.1_prot_QCU60738.1_1329 [gene=thrC] [locus_tag=FCU26_1349] [protein=putative threonine synthase thrC] [protein_id=QCU60738.1] [location=1449103..1450185] [gbkey=CDS]	lcl|CP039850.1_prot_QCU60738.1_1329 [gene=thrC] [locus_tag=FCU26_1349] [protein=putative threonine synthase thrC] [protein_id=QCU60738.1] [location=1449103..1450185] [gbkey=CDS]		360			[gene=thrC]
27.436	27.5043	27.0941	28.0405	27.9725	27.7487	+	Delta_76_WT	1	0.999	5	50	50	50	5	6	3	13	10	13	445165000	428766000	181555000	667861000	608955000	522059000	1.69128	0.0227283	-0.57576	-3.72659	lcl|CP039850.1_prot_QCU60739.1_1330	lcl|CP039850.1_prot_QCU60739.1_1330 [gene=thrB] [locus_tag=FCU26_1350] [protein=putative homoserine kinase thrB] [protein_id=QCU60739.1] [location=1450346..1451296] [gbkey=CDS]	lcl|CP039850.1_prot_QCU60739.1_1330 [gene=thrB] [locus_tag=FCU26_1350] [protein=putative homoserine kinase thrB] [protein_id=QCU60739.1] [location=1450346..1451296] [gbkey=CDS]		316			[gene=thrB]
29.4535	29.486	29.5038	29.9	30.0979	29.8059	+	Delta_76_WT	1	0.999	24	267	267	267	37	35	19	51	61	64	1393790000	1450910000	1131480000	1512230000	2731420000	1799590000	2.1844	0.0161618	-0.453509	-5.19459	lcl|CP039850.1_prot_QCU60740.1_1331	lcl|CP039850.1_prot_QCU60740.1_1331 [gene=rho] [locus_tag=FCU26_1351] [protein=putative transcription termination factor rho] [protein_id=QCU60740.1] [location=1451553..1453361] [gbkey=CDS]	lcl|CP039850.1_prot_QCU60740.1_1331 [gene=rho] [locus_tag=FCU26_1351] [protein=putative transcription termination factor rho] [protein_id=QCU60740.1] [location=1451553..1453361] [gbkey=CDS]		602			[gene=rho]
30.6401	29.9286	25.4584	30.4457	29.436	30.1066			1	0.999	3	101	101	101	13	16	12	21	22	17	3960280000	2054790000	528600000	3129870000	1253190000	2395940000	0.329691	0.510422	-1.32037	-0.800887	lcl|CP039850.1_prot_QCU60741.1_1332	lcl|CP039850.1_prot_QCU60741.1_1332 [gene=rpmE] [locus_tag=FCU26_1352] [protein=putative 50S ribosomal protein l31 rpmE] [protein_id=QCU60741.1] [location=1453512..1453754] [gbkey=CDS]	lcl|CP039850.1_prot_QCU60741.1_1332 [gene=rpmE] [locus_tag=FCU26_1352] [protein=putative 50S ribosomal protein l31 rpmE] [protein_id=QCU60741.1] [location=1453512..1453754] [gbkey=CDS]		80			[gene=rpmE]
27.9589	28.2186	28.4612	29.2526	29.2295	29.3725	+	Delta_76_WT	1	0.999	5	101	101	101	13	17	8	20	21	22	586469000	507217000	355722000	1328610000	1671510000	1607530000	2.67484	0.00863492	-1.0719	-7.06783	lcl|CP039850.1_prot_QCU60744.1_1335	lcl|CP039850.1_prot_QCU60744.1_1335 [locus_tag=FCU26_1355] [protein=hypothetical protein] [protein_id=QCU60744.1] [location=1455907..1456560] [gbkey=CDS]	lcl|CP039850.1_prot_QCU60744.1_1335 [locus_tag=FCU26_1355] [protein=hypothetical protein] [protein_id=QCU60744.1] [location=1455907..1456560] [gbkey=CDS]		217			[locus_tag=FCU26_1355]
25.3111	25.7242	24.3563	27.2232	30.4884	30.2183	+	Delta_76_WT	1	0.999	3	35	35	35	6	6	2	6	6	9	62979400	77749700	41329800	272938000	2571130000	2042090000	1.69071	0.0226846	-4.17942	-3.72508	lcl|CP039850.1_prot_QCU60747.1_1338	lcl|CP039850.1_prot_QCU60747.1_1338 [gene=atpB] [locus_tag=FCU26_1358] [protein=putative ATP synthase a chain atpB (protein 6)] [protein_id=QCU60747.1] [location=1458593..1459345] [gbkey=CDS]	lcl|CP039850.1_prot_QCU60747.1_1338 [gene=atpB] [locus_tag=FCU26_1358] [protein=putative ATP synthase a chain atpB (protein 6)] [protein_id=QCU60747.1] [location=1458593..1459345] [gbkey=CDS]		250			[gene=atpB]
28.1059	28.4472	28.1138	29.2375	28.7761	28.9574	+	Delta_76_WT	1	0.999	8	162	162	162	22	23	17	31	33	36	820742000	818676000	708295000	1619750000	928000000	799613000	1.9276	0.0187077	-0.768052	-4.38658	lcl|CP039850.1_prot_QCU60749.1_1340	lcl|CP039850.1_prot_QCU60749.1_1340 [gene=atpF] [locus_tag=FCU26_1360] [protein=putative ATP synthase B chain atpF] [protein_id=QCU60749.1] [location=1459670..1460185] [gbkey=CDS]	lcl|CP039850.1_prot_QCU60749.1_1340 [gene=atpF] [locus_tag=FCU26_1360] [protein=putative ATP synthase B chain atpF] [protein_id=QCU60749.1] [location=1459670..1460185] [gbkey=CDS]		171			[gene=atpF]
29.7752	29.7084	29.3095	30.4732	30.8902	30.6701	+	Delta_76_WT	1	0.999	17	271	271	271	34	44	35	52	50	56	938292000	1071460000	268242000	1452780000	9987290000	4679230000	2.33543	0.0146306	-1.08014	-5.72112	lcl|CP039850.1_prot_QCU60750.1_1341	lcl|CP039850.1_prot_QCU60750.1_1341 [gene=atpH] [locus_tag=FCU26_1361] [protein=putative ATP synthase delta chain atpH] [protein_id=QCU60750.1] [location=1460192..1461532] [gbkey=CDS]	lcl|CP039850.1_prot_QCU60750.1_1341 [gene=atpH] [locus_tag=FCU26_1361] [protein=putative ATP synthase delta chain atpH] [protein_id=QCU60750.1] [location=1460192..1461532] [gbkey=CDS]		446			[gene=atpH]
31.3057	31.2422	30.8151	31.2998	31.5877	31.6624			1	0.999	36	650	650	650	99	82	110	120	121	118	3657630000	4086860000	238487000	1375250000	13156400000	10950000000	0.977799	0.0908275	-0.395606	-2.08651	lcl|CP039850.1_prot_QCU60751.1_1342	lcl|CP039850.1_prot_QCU60751.1_1342 [gene=atpA] [locus_tag=FCU26_1362] [protein=putative ATP synthase alpha chain atpA] [protein_id=QCU60751.1] [location=1461577..1463226] [gbkey=CDS]	lcl|CP039850.1_prot_QCU60751.1_1342 [gene=atpA] [locus_tag=FCU26_1362] [protein=putative ATP synthase alpha chain atpA] [protein_id=QCU60751.1] [location=1461577..1463226] [gbkey=CDS]		549			[gene=atpA]
29.8889	29.5302	29.3973	30.164	30.2132	30.302	+	Delta_76_WT	1	0.999	16	285	285	285	45	46	20	55	54	65	658629000	700233000	710372000	1040520000	620581000	988689000	1.82012	0.0190893	-0.620941	-4.07734	lcl|CP039850.1_prot_QCU60752.1_1343	lcl|CP039850.1_prot_QCU60752.1_1343 [gene=atpG] [locus_tag=FCU26_1363] [protein=putative ATP synthase gamma chain atpG] [protein_id=QCU60752.1] [location=1463233..1464150] [gbkey=CDS]	lcl|CP039850.1_prot_QCU60752.1_1343 [gene=atpG] [locus_tag=FCU26_1363] [protein=putative ATP synthase gamma chain atpG] [protein_id=QCU60752.1] [location=1463233..1464150] [gbkey=CDS]		305			[gene=atpG]
31.0786	31.16	30.7518	31.6152	32.1357	31.9205	+	Delta_76_WT	1	0.999	30	784	784	784	99	104	133	143	152	153	4194010000	3132380000	3500820000	8591550000	12480000000	5220620000	1.9864	0.0173	-0.89367	-4.56264	lcl|CP039850.1_prot_QCU60753.1_1344	lcl|CP039850.1_prot_QCU60753.1_1344 [gene=atpD] [locus_tag=FCU26_1364] [protein=putative ATP synthase beta chain atpD] [protein_id=QCU60753.1] [location=1464190..1465650] [gbkey=CDS]	lcl|CP039850.1_prot_QCU60753.1_1344 [gene=atpD] [locus_tag=FCU26_1364] [protein=putative ATP synthase beta chain atpD] [protein_id=QCU60753.1] [location=1464190..1465650] [gbkey=CDS]		486			[gene=atpD]
29.0228	29.3186	25.8989	29.5849	28.8673	30.4074			1	0.999	2	54	54	54	6	8	15	10	7	8	767958000	943913000	277014000	1121570000	671669000	2234420000	0.581282	0.255397	-1.53981	-1.30387	lcl|CP039850.1_prot_QCU60754.1_1345	lcl|CP039850.1_prot_QCU60754.1_1345 [gene=atpC] [locus_tag=FCU26_1365] [protein=putative ATP synthase epsilon chain atpC] [protein_id=QCU60754.1] [location=1465664..1466029] [gbkey=CDS]	lcl|CP039850.1_prot_QCU60754.1_1345 [gene=atpC] [locus_tag=FCU26_1365] [protein=putative ATP synthase epsilon chain atpC] [protein_id=QCU60754.1] [location=1465664..1466029] [gbkey=CDS]		121			[gene=atpC]
27.7339	27.7438	26.6279	28.2931	30.1692	28.6231			1	0.999	5	49	49	49	10	10	7	8	6	8	469802000	476422000	212538000	306865000	953418000	751495000	1.1368	0.0626287	-1.65994	-2.41725	lcl|CP039850.1_prot_QCU60758.1_1349	lcl|CP039850.1_prot_QCU60758.1_1349 [locus_tag=FCU26_1369] [protein=hypothetical protein] [protein_id=QCU60758.1] [location=complement(1468007..1468588)] [gbkey=CDS]	lcl|CP039850.1_prot_QCU60758.1_1349 [locus_tag=FCU26_1369] [protein=hypothetical protein] [protein_id=QCU60758.1] [location=complement(1468007..1468588)] [gbkey=CDS]		193			[locus_tag=FCU26_1369]
25.0455	25.772	26.7045	27.8972	29.6901	30.0805	+	Delta_76_WT	1	0.999	11	58	58	58	6	6	3	12	16	15	129467000	172918000	7089880	333925000	1177490000	999542000	1.82605	0.018982	-3.38198	-4.09399	lcl|CP039850.1_prot_QCU60759.1_1350	lcl|CP039850.1_prot_QCU60759.1_1350 [gene=murA] [locus_tag=FCU26_1370] [protein=putative UDP-N-acetylglucosamine 1-carboxyvinyltransferase murA] [protein_id=QCU60759.1] [location=1468657..1469913] [gbkey=CDS]	lcl|CP039850.1_prot_QCU60759.1_1350 [gene=murA] [locus_tag=FCU26_1370] [protein=putative UDP-N-acetylglucosamine 1-carboxyvinyltransferase murA] [protein_id=QCU60759.1] [location=1468657..1469913] [gbkey=CDS]		418			[gene=murA]
26.2782	26.8553	27.2842	27.0562	27.4201	26.6142			1	0.999	4	39	39	39	7	3	6	6	8	9	141874000	193790000	162473000	294552000	385305000	289826000	0.236423	0.635061	-0.22429	-0.601062	lcl|CP039850.1_prot_QCU60760.1_1351	lcl|CP039850.1_prot_QCU60760.1_1351 [gene=ogt] [locus_tag=FCU26_1374] [protein=putative methylated-DNA--protein-cysteine Methyltransferase ogt] [protein_id=QCU60760.1] [location=complement(1475470..1475967)] [gbkey=CDS]	lcl|CP039850.1_prot_QCU60760.1_1351 [gene=ogt] [locus_tag=FCU26_1374] [protein=putative methylated-DNA--protein-cysteine Methyltransferase ogt] [protein_id=QCU60760.1] [location=complement(1475470..1475967)] [gbkey=CDS]		165			[gene=ogt]
27.1184	27.992	25.564	29.1585	29.5124	29.1733	+	Delta_76_WT	1	0.999	6	40	32	40	3	5	1	10	11	10	150575000	365801000	24032900	692023000	1858920000	1488490000	1.53284	0.0281405	-2.38993	-3.32216	lcl|CP039850.1_prot_QCU60764.1_1355	lcl|CP039850.1_prot_QCU60764.1_1355 [locus_tag=FCU26_1378] [protein=putative adenylate cyclase] [protein_id=QCU60764.1] [location=complement(1480850..1482553)] [gbkey=CDS]	lcl|CP039850.1_prot_QCU60764.1_1355 [locus_tag=FCU26_1378] [protein=putative adenylate cyclase] [protein_id=QCU60764.1] [location=complement(1480850..1482553)] [gbkey=CDS]		567			[locus_tag=FCU26_1378]
25.4596	25.2642	25.8296	25.0205	26.2215	26.0609			1	0.999	4	13	13	13	3	2	2	2	2	2	51612600	46775400	48997200	57236100	328216000	189266000	0.239266	0.631581	-0.249816	-0.607342	lcl|CP039850.1_prot_QCU60765.1_1356	lcl|CP039850.1_prot_QCU60765.1_1356 [locus_tag=FCU26_1379] [protein=hypothetical protein] [protein_id=QCU60765.1] [location=1482615..1483295] [gbkey=CDS]	lcl|CP039850.1_prot_QCU60765.1_1356 [locus_tag=FCU26_1379] [protein=hypothetical protein] [protein_id=QCU60765.1] [location=1482615..1483295] [gbkey=CDS]		226			[locus_tag=FCU26_1379]
24.9959	25.0426	25.4722	25.9629	29.2442	29.5541	+	Delta_76_WT	1	0.999	3	16	16	16	3	5	0	2	3	3	126909000	108846000	0	116525000	309789000	382027000	1.24918	0.049341	-3.08353	-2.66086	lcl|CP039850.1_prot_QCU60766.1_1357	lcl|CP039850.1_prot_QCU60766.1_1357 [locus_tag=FCU26_1380] [protein=hypothetical protein] [protein_id=QCU60766.1] [location=1483318..1483614] [gbkey=CDS]	lcl|CP039850.1_prot_QCU60766.1_1357 [locus_tag=FCU26_1380] [protein=hypothetical protein] [protein_id=QCU60766.1] [location=1483318..1483614] [gbkey=CDS]		98			[locus_tag=FCU26_1380]
27.8964	27.4483	28.3199	24.7868	25.5613	26.096	+	Delta_76_WT	1	0.999	3	23	23	23	5	6	7	2	2	1	517588000	416437000	634124000	21440600	79272500	64095000	2.2098	0.0160618	2.40685	5.28031	lcl|CP039850.1_prot_QCU60767.1_1358	lcl|CP039850.1_prot_QCU60767.1_1358 [locus_tag=FCU26_1381] [protein=hypothetical protein] [protein_id=QCU60767.1] [location=complement(1483649..1484107)] [gbkey=CDS]	lcl|CP039850.1_prot_QCU60767.1_1358 [locus_tag=FCU26_1381] [protein=hypothetical protein] [protein_id=QCU60767.1] [location=complement(1483649..1484107)] [gbkey=CDS]		152			[locus_tag=FCU26_1381]
28.7271	28.9391	27.4815	28.2194	28.5522	29.557			1	0.999	18	132	132	132	34	38	9	18	18	15	649128000	854377000	197479000	612526000	1282990000	738354000	0.258068	0.607558	-0.393616	-0.648533	lcl|CP039850.1_prot_QCU60768.1_1359	lcl|CP039850.1_prot_QCU60768.1_1359 [gene=fadA4] [locus_tag=FCU26_1382] [protein=putative acetyl-CoA acetyltransferase fadA4] [protein_id=QCU60768.1] [location=1484198..1485367] [gbkey=CDS]	lcl|CP039850.1_prot_QCU60768.1_1359 [gene=fadA4] [locus_tag=FCU26_1382] [protein=putative acetyl-CoA acetyltransferase fadA4] [protein_id=QCU60768.1] [location=1484198..1485367] [gbkey=CDS]		389			[gene=fadA4]
28.3695	28.7025	28.0909	29.6821	30.018	30.3925	+	Delta_76_WT	1	0.999	11	136	136	136	19	27	19	25	28	18	681795000	597067000	943601000	1353940000	2516570000	1806390000	2.42864	0.0135401	-1.6432	-6.06723	lcl|CP039850.1_prot_QCU60769.1_1360	lcl|CP039850.1_prot_QCU60769.1_1360 [locus_tag=FCU26_1383] [protein=putative thioredoxin] [protein_id=QCU60769.1] [location=1485497..1486411] [gbkey=CDS]	lcl|CP039850.1_prot_QCU60769.1_1360 [locus_tag=FCU26_1383] [protein=putative thioredoxin] [protein_id=QCU60769.1] [location=1485497..1486411] [gbkey=CDS]		304			[locus_tag=FCU26_1383]
25.1526	25.4713	25.031	26.8905	28.4552	28.2662	+	Delta_76_WT	1	0.999	9	41	41	41	3	5	1	9	13	10	34512500	52698100	72028400	145144000	859029000	524089000	2.18545	0.0162815	-2.65233	-5.19812	lcl|CP039850.1_prot_QCU60771.1_1362	lcl|CP039850.1_prot_QCU60771.1_1362 [gene=glgB] [locus_tag=FCU26_1385] [protein=putative 1,4-alpha-glucan branching enzyme glgB] [protein_id=QCU60771.1] [location=complement(1488453..1490648)] [gbkey=CDS]	lcl|CP039850.1_prot_QCU60771.1_1362 [gene=glgB] [locus_tag=FCU26_1385] [protein=putative 1,4-alpha-glucan branching enzyme glgB] [protein_id=QCU60771.1] [location=complement(1488453..1490648)] [gbkey=CDS]		731			[gene=glgB]
24.6288	26.6983	24.9733	27.9973	28.3579	28.5856	+	Delta_76_WT	1	0.999	18	100	100	100	2	5	2	22	30	39	37276300	196621000	0	444654000	639138000	795994000	1.91381	0.019218	-2.88013	-4.34601	lcl|CP039850.1_prot_QCU60772.1_1363	lcl|CP039850.1_prot_QCU60772.1_1363 [gene=glgE] [locus_tag=FCU26_1386] [protein=putative glucanase glgE] [protein_id=QCU60772.1] [location=complement(1490656..1492761)] [gbkey=CDS]	lcl|CP039850.1_prot_QCU60772.1_1363 [gene=glgE] [locus_tag=FCU26_1386] [protein=putative glucanase glgE] [protein_id=QCU60772.1] [location=complement(1490656..1492761)] [gbkey=CDS]		701			[gene=glgE]
29.0872	29.2425	28.802	29.7292	30.0101	29.735	+	Delta_76_WT	1	0.999	27	262	262	262	37	36	20	52	57	60	555782000	590890000	416171000	1262200000	3761240000	2198100000	2.09971	0.0167717	-0.780887	-4.91662	lcl|CP039850.1_prot_QCU60773.1_1364	lcl|CP039850.1_prot_QCU60773.1_1364 [gene=glgP] [locus_tag=FCU26_1387] [protein=putative glycogen phosphorylase glgP] [protein_id=QCU60773.1] [location=1492900..1495491] [gbkey=CDS]	lcl|CP039850.1_prot_QCU60773.1_1364 [gene=glgP] [locus_tag=FCU26_1387] [protein=putative glycogen phosphorylase glgP] [protein_id=QCU60773.1] [location=1492900..1495491] [gbkey=CDS]		863			[gene=glgP]
27.6915	27.0873	26.995	28.261	29.1686	29.858	+	Delta_76_WT	1	0.999	9	45	45	45	6	8	3	8	12	8	308082000	284795000	218533000	446762000	1277220000	680818000	1.64035	0.0245125	-1.83793	-3.59351	lcl|CP039850.1_prot_QCU60774.1_1365	lcl|CP039850.1_prot_QCU60774.1_1365 [gene=dinG] [locus_tag=FCU26_1388] [protein=putative atp-dependent helicase dinG] [protein_id=QCU60774.1] [location=complement(1495531..1497525)] [gbkey=CDS]	lcl|CP039850.1_prot_QCU60774.1_1365 [gene=dinG] [locus_tag=FCU26_1388] [protein=putative atp-dependent helicase dinG] [protein_id=QCU60774.1] [location=complement(1495531..1497525)] [gbkey=CDS]		664			[gene=dinG]
[truncated: 1,258 more rows]

## Sheet: Supp. Table 1 - Non_imputed
Delta_76_B1 MaxLFQ Intensity	Delta_76_B2 MaxLFQ Intensity	Delta_76_B3 MaxLFQ Intensity	WT_B1 MaxLFQ Intensity	WT_B2 MaxLFQ Intensity	WT_B3 MaxLFQ Intensity	C: Student's T-test Significant Delta_76_WT	C: Student's T-test significant	N: Protein Probability	N: Top Peptide Probability	N: Combined Total Peptides	N: Combined Spectral Count	N: Combined Unique Spectral Count	N: Combined Total Spectral Count	N: Delta_76_B1 Total Spectral Count	N: Delta_76_B2 Total Spectral Count	N: Delta_76_B3 Total Spectral Count	N: WT_B1 Total Spectral Count	N: WT_B2 Total Spectral Count	N: WT_B3 Total Spectral Count	N: Delta_76_B1 Intensity	N: Delta_76_B2 Intensity	N: Delta_76_B3 Intensity	N: WT_B1 Intensity	N: WT_B2 Intensity	N: WT_B3 Intensity	N: -Log Student's T-test p-value Delta_76_WT	N: Student's T-test q-value Delta_76_WT	N: Student's T-test Difference Delta_76_WT	N: Student's T-test Test statistic Delta_76_WT	T: Protein	T: Protein ID	T: Entry Name	T: Gene	T: Protein Length	T: Organism	T: Protein Existence	T: Description
[truncated: 1,916 more rows]

[truncated: 1 more sheets: Supp. Table 2]
